# Supplementary material for: Profiling DNA damage response following mitotic perturbations
Source: Nat Commun. 2016 Dec 15;7:13887. doi: 10.1038/ncomms13887 (PMC5172227; doi:10.1038/ncomms13887)
Supplement: Supplementary Data 1 — Bioinformatics of genes derived from the screen including siRNA specifications. Genes are listed by HUGO Gene Nomenclature Committee (HGNC) gene name (GENE SYMBOL) and full name (DESCRIPTION). UniProt summaries (UniProtKB_SUMMARY) provide basic information on gene function. Genes encoding regulators of mRNA splicing are marked by asterisks. siRNAs are listed with manufacturer's identifier (Ambion siRNA IDs) including siRNA sequences. KIF23 was targeted by only a single siRNA in the screen, but all phenotypes were reproduced in at least three replicates with two additional siRNAs (Ambion siRNA IDs s18198 and s18199). [file ncomms13887-s2.xlsx]

## Sheet: Bioinformatics
Gene Symbol	Description	UniProtKB_summary	siRNA 1 ID	siRNA 1 Sequence (sense)	siRNA 1 Sequence (antisense)	siRNA 2 ID	siRNA 2 Sequence (sense)	siRNA 2 Sequence (antisense)
ANAPC2	anaphase promoting complex subunit 2	Function: Component of the anaphase promoting complex/cyclosome (APC/C), a cell cycle-regulated E3 ubiquitin ligase that controls progression through mitosis and the G1 phase of the cell cycle. The APC/C complex acts by mediating ubiquitination and subsequent degradation of target proteins: it mainly mediates the formation of 'Lys-11'-linked polyubiquitin chains and, to a lower extent, the format…	s26636	AGGCGGUGAUCUUGCUGUAtt	UACAGCAAGAUCACCGCCUgt	s26635	CACUGGAUCGUAUCUACAAtt	UUGUAGAUACGAUCCAGUGag
ANAPC4	anaphase promoting complex subunit 4	Function: Component of the anaphase promoting complex/cyclosome (APC/C), a cell cycle-regulated E3 ubiquitin ligase that controls progression through mitosis and the G1 phase of the cell cycle. The APC/C complex acts by mediating ubiquitination and subsequent degradation of target proteins: it mainly mediates the formation of 'Lys-11'-linked polyubiquitin chains and, to a lower extent, the format…	s26763	CACUGGGACUUAUUCUACAtt	UGUAGAAUAAGUCCCAGUGaa	s26764	GGCAAGUUUUCAUCGAGUUtt	AACUCGAUGAAAACUUGCCag
ANLN	anillin, actin binding protein	Function: Required for cytokinesis. Essential for the structural integrity of the cleavage furrow and for completion of cleavage furrow ingression	s28983	GAAAUCCGCUUGCCUCUAAtt	UUAGAGGCAAGCGGAUUUCtg	s28982	GGUCUAUGACUCAUGCUAAtt	UUAGCAUGAGUCAUAGACCtt
AURKA	aurora kinase A	Function: Mitotic serine/threonine kinases that contributes to the regulation of cell cycle progression. Associates with the centrosome and the spindle microtubules during mitosis and plays a critical role in various mitotic events including the establishment of mitotic spindle, centrosome duplication, centrosome separation as well as maturation, chromosomal alignment, spindle assembly checkpoint…	s197	GGAUCAGCUGGAGAGCUUAtt	UAAGCUCUCCAGCUGAUCCaa	s196	GAGUCUACCUAAUUCUGGAtt	UCCAGAAUUAGGUAGACUCtg
AURKB	aurora kinase B	Function: Serine/threonine-protein kinase component of the chromosomal passenger complex (CPC), a complex that acts as a key regulator of mitosis. The CPC complex has essential functions at the centromere in ensuring correct chromosome alignment and segregation and is required for chromatin-induced microtubule stabilization and spindle assembly. Involved in the bipolar attachment of spindle micro…	s17612	UCGUCAAGGUGGACCUAAAtt	UUUAGGUCCACCUUGACGAtg	s17611	CCUGCGUCUCUACAACUAUtt	AUAGUUGUAGAGACGCAGGat
BUD31*	BUD31 homolog (S. cerevisiae)	Not available	s17008	CGCUACAUCUUCGACCUCUtt	AGAGGUCGAAGAUGUAGCGgg	s17009	CACUGGAUGAAUUAGAUCAtt	UGAUCUAAUUCAUCCAGUGtt
CDC27	cell division cycle 27	Function: Component of the anaphase promoting complex/cyclosome (APC/C), a cell cycle-regulated E3 ubiquitin ligase that controls progression through mitosis and the G1 phase of the cell cycle. The APC/C complex acts by mediating ubiquitination and subsequent degradation of target proteins: it mainly mediates the formation of 'Lys-11'-linked polyubiquitin chains and, to a lower extent, the format…	s2759	CAUUAGCUUGUUUUCGAAAtt	UUUCGAAAACAAGCUAAUGct	s2761	GCUCAGGAAAGGCAUAUAAtt	UUAUAUGCCUUUCCUGAGCgg
CDC5L*	cell division cycle 5-like	Function: DNA-binding protein involved in cell cycle control. May act as a transcription activator. Component of the PRP19-CDC5L complex that forms an integral part of the spliceosome and is required for activating pre-mRNA splicing	s2739	GAACCGCCUUUAACAGAUUtt	AAUCUGUUAAAGGCGGUUCta	s2738	GAAUGCUACAGUCAAGUUUtt	AAACUUGACUGUAGCAUUCtt
CDCA5	cell division cycle associated 5	Function: Regulator of sister chromatid cohesion in mitosis stabilizing cohesin complex association with chromatin. May antagonize the action of WAPAL which stimulates cohesin dissociation from chromatin. Cohesion ensures that chromosome partitioning is accurate in both meiotic and mitotic cells and plays an important role in DNA repair. Required for efficient DNA double-stranded break repair	s41425	CCGAGAAACAGAAACGUAAtt	UUACGUUUCUGUUUCUCGGgt	s41424	GCAGGGAGCUUACUAAGGAtt	UCCUUAGUAAGCUCCCUGCca
CDCA8	cell division cycle associated 8	Function: Component of the chromosomal passenger complex (CPC), a complex that acts as a key regulator of mitosis. The CPC complex has essential functions at the centromere in ensuring correct chromosome alignment and segregation and is required for chromatin-induced microtubule stabilization and spindle assembly. In the complex, it may be required to direct the CPC to centromeric DNA. Major effe…	s30268	AGGUAAUACAGGUAGAUGAtt	UCAUCUACCUGUAUUACCUtt	s30269	GAAGAGAACUCAGUCCAUAtt	UAUGGACUGAGUUCUCUUCtt
CENPE	centromere protein E, 312kDa	Function: Essential for the maintenance of chromosomal stability through efficient stabilization of microtubule capture at kinetochores. Plays a key role in the movement of chromosomes toward the metaphase plate during mitosis. Is a slow plus end-directed motor whose activity is essential for metaphase chromosome alignment. Couples chromosome position to microtubule depolymerizing activity. The h…	s2917	GGUUGACUCAGAUACUACAtt	UGUAGUAUCUGAGUCAACCtt	s2915	GGCUGUAAUAUAAAUCGAAtt	UUCGAUUUAUAUUACAGCCtt
CENPK	centromere protein K	Function: Component of the CENPA-CAD (nucleosome distal) complex, a complex recruited to centromeres which is involved in assembly of kinetochore proteins, mitotic progression and chromosome segregation. May be involved in incorporation of newly synthesized CENPA into centromeres via its interaction with the CENPA-NAC complex. Acts in coordination with CASC5/KNL1 to recruit the NDC80 complex to t…	s34445	CAUUGUUAAUUAUGCAAGUtt	ACUUGCAUAAUUAACAAUGat	s34446	GCGAGUUUCUAGAAGACCAtt	UGGUCUUCUAGAAACUCGCcc
CEP192	centrosomal protein 192kDa	Function: Required for mitotic centrosome and spindle assembly. Appears to be a major regulator of pericentriolar material (PCM) recruitment, centrosome maturation, and centriole duplication	s30227	CGGCAAAAGUUGAUAUCGAtt	UCGAUAUCAACUUUUGCCGag	s30228	GAACAGCGAUUGACCAGUAtt	UACUGGUCAAUCGCUGUUCtg
CKAP5	cytoskeleton associated protein 5	Function: Binds to the plus end of microtubules and regulates microtubule dynamics and microtubule organization. Promotes cytoplasmic microtubule nucleation and elongation. Plays a major role in organizing spindle poles	s18927	CAAAGGAUGUCAUUCGUAAtt	UUACGAAUGACAUCCUUUGgt	s18928	GGAGAAUGGUUCGACUGUUtt	AACAGUCGAACCAUUCUCCag
DYNC1H1	dynein, cytoplasmic 1, heavy chain 1	Function: Cytoplasmic dynein 1 acts as a motor for the intracellular retrograde motility of vesicles and organelles along microtubules. Dynein has ATPase activity; the force-producing power stroke is thought to occur on release of ADP	s4200	GAACGUGCGUUAUACCGCAtt	UGCGGUAUAACGCACGUUCca	s4201	CGUCGUGACUUGAGGAUAAtt	UUAUCCUCAAGUCACGACGca
EFTUD2*	elongation factor Tu GTP binding domain containing 2	Function: Component of the U5 snRNP and the U4/U6-U5 tri-snRNP complex required for pre-mRNA splicing. Binds GTP	s17862	GAUCUGUGCUAUACUGACAtt	UGUCAGUAUAGCACAGAUCtt	s17863	CGACCCUUGAAGUUCAAUAtt	UAUUGAACUUCAAGGGUCGga
ESPL1	extra spindle pole bodies homolog 1 (S. cerevisiae)	Function: Caspase-like protease, which plays a central role in the chromosome segregation by cleaving the SCC1/RAD21 subunit of the cohesin complex at the onset of anaphase. During most of the cell cycle, it is inactivated by different mechanisms	s18686	GAUCGUUUCCUAUACAGUAtt	UACUGUAUAGGAAACGAUCtt	s18687	GGCUACAAGUAGAGAGUUUtt	AAACUCUCUACUUGUAGCCgg
HAUS3	HAUS augmin-like complex, subunit 3	Function: Contributes to mitotic spindle assembly, maintenance of centrosome integrity and completion of cytokinesis as part of the HAUS augmin-like complex	s35789	GGACAUAUAUCGUCAACUUtt	AAGUUGACGAUAUAUGUCCcg	s35788	GAACCUAAAAAUUCAGCGAtt	UCGCUGAAUUUUUAGGUUCtt
IK*	IK cytokine, down-regulator of HLA II	Function: May bind to chromatin	s7260	GGAGGUGGAUUAUAGCAAAtt	UUUGCUAUAAUCCACCUCCtc	s7261	GAAGAUUAGUGCAAUCAUUtt	AAUGAUUGCACUAAUCUUCtt
KIF11	kinesin family member 11	Function: Motor protein required for establishing a bipolar spindle. Blocking of KIF11 prevents centrosome migration and arrest cells in mitosis with monoastral microtubule arrays	s7903	GACUGAUCUUCUAAGUUCAtt	UGAACUUAGAAGAUCAGUCtt	s7902	CCAUCAACACUGGUAAGAAtt	UUCUUACCAGUGUUGAUGGgt
KIF23	kinesin family member 23	Function: Component of the centralspindlin complex that serves as a microtubule-dependent and Rho-mediated signaling required for the myosin contractile ring formation during the cell cycle cytokinesis. Essential for cytokinesis in Rho-mediated signaling. Required for the localization of ECT2 to the central spindle. Plus-end-directed motor enzyme that moves antiparallel microtubules in vitro	s18197	GCGAAAUUUUGGAUAUCAAtt	UUGAUAUCCAAAAUUUCGCat	#N/A	#N/A	#N/A
KIF2A	kinesin heavy chain member 2A	Function: Plus end-directed microtubule-dependent motor required for normal brain development. May regulate microtubule dynamics during axonal growth. Required for normal progression through mitosis. Required for normal congress of chromosomes at the metaphase plate. Required for normal spindle dynamics during mitosis. Promotes spindle turnover. Implicated in formation of bipolar mitotic spindles…	s7832	GAAUUGACUGUAGAUCCAAtt	UUGGAUCUACAGUCAAUUCtt	s7833	GUUGUUUACUUUCCACGAAtt	UUCGUGGAAAGUAAACAACtg
LSM2*	LSM2 homolog, U6 small nuclear RNA associated (S. cerevisiae)	Function: Binds specifically to the 3'-terminal U-tract of U6 snRNA. May be involved in pre-mRNA splicing	s33744	GUAUCUCAACAUCAAACUAtt	UAGUUUGAUGUUGAGAUACtg	s33743	GAAAUACCCUCACAUGUUAtt	UAACAUGUGAGGGUAUUUCtc
MFAP1*	microfibrillar-associated protein 1	Function: Component of the elastin-associated microfibrils	s8707	GGAAAGUUCGAGAGCUAAAtt	UUUAGCUCUCGAACUUUCCat	s8706	GGACAGAGAAGAUCGAGAAtt	UUCUCGAUCUUCUCUGUCCct
NHP2L1*	NHP2 non-histone chromosome protein 2-like 1 (S. cerevisiae)	Function: Binds to the 5'-stem-loop of U4 snRNA and may play a role in the late stage of spliceosome assembly. The protein undergoes a conformational change upon RNA-binding	s9548	CAGCAGUCAUGUAACUAUAtt	UAUAGUUACAUGACUGCUGaa	s9547	GGACCUCGUUCAGCAGUCAtt	UGACUGCUGAACGAGGUCCag
NUF2	NUF2, NDC80 kinetochore complex component	Function: Acts as a component of the essential kinetochore-associated NDC80 complex, which is required for chromosome segregation and spindle checkpoint activity. Required for kinetochore integrity and the organization of stable microtubule binding sites in the outer plate of the kinetochore	s37982	GGAAUUCGACUGGAACAUUtt	AAUGUUCCAGUCGAAUUCCat	s37981	GCAUGCCGUGAAACGUAUAtt	UAUACGUUUCACGGCAUGCtt
PAFAH1B1	platelet-activating factor acetylhydrolase 1b, regulatory subunit 1 (45kDa)	Function: Required for proper activation of Rho GTPases and actin polymerization at the leading edge of locomoting cerebellar neurons and postmigratory hippocampal neurons in response to calcium influx triggered via NMDA receptors. Non-catalytic subunit of an acetylhydrolase complex which inactivates platelet-activating factor (PAF) by removing the acetyl group at the SN-2 position (By similarity…	s9997	GCGUAUGGGAUUACAAGAAtt	UUCUUGUAAUCCCAUACGCgt	s9996	CAGAUUAUCUUCGUUCAAAtt	UUUGAACGAAGAUAAUCUGct
PCF11*	PCF11 cleavage and polyadenylation factor subunit	Function: Component of pre-mRNA cleavage complex II	s28362	GGCAUAUCCUGAUAAUCAUtt	AUGAUUAUCAGGAUAUGCCtt	s28363	CGACCACAAGAAACUACAAtt	UUGUAGUUUCUUGUGGUCGct
PINK1	PTEN induced putative kinase 1	Function: Protects against mitochondrial dysfunction during cellular stress, potentially by phosphorylating mitochondrial proteins. Involved in the clearance of damaged mitochondria via selective autophagy (mitophagy). Targets PARK2 to dysfunctional depolarized mitochondria through the phosphorylation of MFN2	s35167	ACAGAGACCUGAAAUCCGAtt	UCGGAUUUCAGGUCUCUGUgc	s35166	CCUCGUUAUGAAGAACUAUtt	AUAGUUCUUCAUAACGAGGaa
PLK1	polo-like kinase 1	Function: Serine/threonine-protein kinase that performs several important functions throughout M phase of the cell cycle, including the regulation of centrosome maturation and spindle assembly, the removal of cohesins from chromosome arms, the inactivation of anaphase-promoting complex/cyclosome (APC/C) inhibitors, and the regulation of mitotic exit and cytokinesis. Polo-like kinase proteins acts…	s448	CCAUUAACGAGCUGCUUAAtt	UUAAGCAGCUCGUUAAUGGtt	s449	CAACCAAAGUCGAAUAUGAtt	UCAUAUUCGACUUUGGUUGcc
PLK4	polo-like kinase 4	Function: Serine/threonine-protein kinase that plays a central role in centriole duplication. Able to trigger procentriole formation on the surface of the parental centriole cylinder, leading to the recruitment of centriole biogenesis proteins such as SASS6, CENPJ/CPAP, CCP110, CEP135 and gamma-tubulin. When overexpressed, it is able to induce centrosome amplification through the simultaneous gen…	s21083	GGACCUUAUUCACCAGUUAtt	UAACUGGUGAAUAAGGUCCtt	s21084	GGACUUGGUCUUACAACUAtt	UAGUUGUAAGACCAAGUCCtt
PPP1CB	protein phosphatase 1, catalytic subunit, beta isozyme	Function: Protein phosphatase that associates with over 200 regulatory proteins to form highly specific holoenzymes which dephosphorylate hundreds of biological targets. Protein phosphatase (PP1) is essential for cell division, it participates in the regulation of glycogen metabolism, muscle contractility and protein synthesis. Involved in regulation of ionic conductances and long-term synaptic p…	s10934	GCUAUGGUCUGAUCCAGAUtt	AUCUGGAUCAGACCAUAGCaa	s10933	GAUCUUCUGUUGUCAUGGAtt	UCCAUGACAACAGAAGAUCtt
PRC1	protein regulator of cytokinesis 1	Function: Key regulator of cytokinesis that cross-links antiparrallel microtubules at an average distance of 35 nM. Essential for controlling the spatiotemporal formation of the midzone and successful cytokinesis. Required for KIF14 localization to the central spindle and midbody. Required to recruit PLK1 to the spindle. Stimulates PLK1 phosphorylation of RACGAP1 to allow recruitment of ECT2 to t…	s17267	GCAUAUCCGUCUGUCAGAAtt	UUCUGACAGACGGAUAUGCtt	s17268	GCACGUAAGCUGAACACUAtt	UAGUGUUCAGCUUACGUGCtt
PRPF8*	pre-mRNA processing factor 8	Function: Functions as a scaffold that mediates the ordered assembly of spliceosomal proteins and snRNAs. Required for the assembly of the U4/U6-U5 tri-snRNP complex. Functions as scaffold that positions spliceosomal U2, U5 and U6 snRNAs at splice sites on pre-mRNA substrates, so that splicing can occur. Interacts with both the 5' and the 3' splice site	s20796	CCCUACAUGUGAACAACGAtt	UCGUUGUUCACAUGUAGGGca	s20797	GCAGAUACAUUGAUCGCAUtt	AUGCGAUCAAUGUAUCUGCag
SF3B5*	splicing factor 3b, subunit 5, 10kDa	splicing factor 3b, subunit 5, 10kDa	s37913	CGAGUCCGCUUCAACUUGAtt	UCAAGUUGAAGCGGACUCGcg	s37914	CGCUUCAACUUGAUGGAAAtt	UUUCCAUCAAGUUGAAGCGga
SGOL1	shugoshin-like 1 (S. pombe)	Function: Plays a central role in chromosome cohesion during mitosis by preventing premature dissociation of cohesin complex from centromeres after prophase, when most of cohesin complex dissociates from chromosomes arms. May act by preventing phosphorylation of the STAG2 subunit of cohesin complex at the centromere, ensuring cohesin persistence at centromere until cohesin cleavage by ESPL1/separ…	s45599	CAUCUUAGCCUGAAGGAUAtt	UAUCCUUCAGGCUAAGAUGag	s45600	GGCAAACGCAGGUCUUUUAtt	UAAAAGACCUGCGUUUGCCaa
SLU7*	SLU7 splicing factor homolog (S. cerevisiae)	Function: Participates in the second catalytic step of pre-mRNA splicing, when the free hydroxyl group of exon I attacks the 3'-splice site to generate spliced mRNA and the excised lariat intron. Required for holding exon 1 properly in the spliceosome and for correct AG identification when more than one possible AG exists in 3'-splicing site region. May be involved in the activation of proximal A…	s20741	GAGAAGAUAUUGCAAAAUAtt	UAUUUUGCAAUAUCUUCUCga	s20740	GCCUUACAAUAGCAUGUAUtt	AUACAUGCUAUUGUAAGGCcg
SMU1*	smu-1 suppressor of mec-8 and unc-52 homolog (C. elegans)	Not available	s30512	CUUUGACAGUGCACGAGAAtt	UUCUCGUGCACUGUCAAAGtt	s30513	GGAUAGCAGUCAGAUCCUUtt	AAGGAUCUGACUGCUAUCCtt
SNRNP200*	small nuclear ribonucleoprotein 200kDa (U5)	Function: RNA helicase that plays an essential role in pre-mRNA splicing as component of the U5 snRNP and U4/U6-U5 tri-snRNP complexes. Involved in spliceosome assembly, activation and disassembly. Mediates changes in the dynamic network of RNA-RNA interactions in the spliceosome. Catalyzes the ATP-dependent unwinding of U4/U6 RNA duplices, an essential step in the assembly of a catalytically act…	s22845	CCGCUACCCUAAUAUCGAAtt	UUCGAUAUUAGGGUAGCGGtt	s22846	GCCGCCUACUAUUACAUCAtt	UGAUGUAAUAGUAGGCGGCga
SNRPF*	small nuclear ribonucleoprotein polypeptide F	Function: Core component of the spliceosomal U1, U2, U4 and U5 small nuclear ribonucleoproteins (snRNPs), the building blocks of the spliceosome. Thereby, plays an important role in the splicing of cellular pre-mRNAs. Most spliceosomal snRNPs contain a common set of Sm proteins SNRPB, SNRPD1, SNRPD2, SNRPD3, SNRPE, SNRPF and SNRPG that assemble in an heptameric protein ring on the Sm site of the …	s13240	AGGGCUAUCUGGUAUCUGUtt	ACAGAUACCAGAUAGCCCUtg	s13241	GGUGUAAUAAUGUCCUUUAtt	UAAAGGACAUUAUUACACCtt
SNW1*	SNW domain containing 1	Function: Involved in transcriptional regulation. Modulates TGF-beta-mediated transcription via association with SMAD proteins, MYOD1-mediated transcription via association with PABPN1, RB1-mediated transcriptional repression, and retinoid-X receptor (RXR)- and vitamin D receptor (VDR)-dependent gene transcription in a cell line-specific manner probably involving coactivators NCOA1 and GRIP1. Is …	s22716	GUAUGGUGAUGACCUAGAAtt	UUCUAGGUCAUCACCAUACat	s22715	GCACGUGAGAGGGAUGAAAtt	UUUCAUCCCUCUCACGUGCct
SON*	SON DNA binding protein	Function: RNA-binding protein that acts as a mRNA splicing cofactor by promoting efficient splicing of transcripts that possess weak splice sites. Specifically promotes splicing of many cell-cycle and DNA-repair transcripts that possess weak splice sites, such as TUBG1, KATNB1, TUBGCP2, AURKB, PCNT, AKT1, RAD23A, and FANCG. Probably acts by facilitating the interaction between Serine/arginine-ric…	s13276	GGUCUAUGAUGUCAUCGUAtt	UACGAUGACAUCAUAGACCgg	s13277	GCCCGGUUGUAAGUAGUAUtt	AUACUACUUACAACCGGGCtg
SRSF1*	serine/arginine-rich splicing factor 1	Function: Plays a role in preventing exon skipping, ensuring the accuracy of splicing and regulating alternative splicing. Interacts with other spliceosomal components, via the RS domains, to form a bridge between the 5'- and 3'-splice site binding components, U1 snRNP and U2AF. Can stimulate binding of U1 snRNP to a 5'-splice site-containing pre-mRNA. Binds to purine-rich RNA sequences, either t…	s12725	GACCUAUGCAGUUCGAAAAtt	UUUUCGAACUGCAUAGGUCat	s12726	GGAUAACACUAAGUUUAGAtt	UCUAAACUUAGUGUUAUCCag
TPX2	TPX2, microtubule-associated	Function: Spindle assembly factor. Required for normal assembly of mitotic spindles. Required for normal assembly of microtubules during apoptosis. Required for chromatin and/or kinetochore dependent microtubule nucleation. Mediates AURKA localization to spindle microtubules. Activates AURKA by promoting its autophosphorylation at 'Thr-288' and protects this residue against dephosphorylation	s22746	GAAGACUUCCAUAAACGAAtt	UUCGUUUAUGGAAGUCUUCaa	s22745	GGAAGUGAACUUUACAUCUtt	AGAUGUAAAGUUCACUUCCtt
U2AF1*	U2 small nuclear RNA auxiliary factor 1	Function: Plays a critical role in both constitutive and enhancer-dependent splicing by mediating protein-protein interactions and protein-RNA interactions required for accurate 3'-splice site selection. Recruits U2 snRNP to the branch point. Directly mediates interactions between U2AF2 and proteins bound to the enhancers and thus may function as a bridge between U2AF2 and the enhancer complex to…	s14554	GGUGCUCUCGGUUGCACAAtt	UUGUGCAACCGAGAGCACCtg	s14553	GAAUAACCGUUGGUUUAAUtt	AUUAAACCAACGGUUAUUCaa
USPL1*	ubiquitin specific peptidase like 1	Function: SUMO-specific isopeptidase involved in protein desumoylation. Specifically binds SUMO proteins with a higher affinity for SUMO2 and SUMO3 which it cleaves more efficiently. Also able to process full-length SUMO proteins to their mature forms. May have non-catalytic functions in Cajal bodies organization and cell proliferation	s19904	GCCUUAAAGACUUACCGAAtt	UUCGGUAAGUCUUUAAGGCtt	s19905	GCUCGUAAGAGUGCAAGUAtt	UACUUGCACUCUUACGAGCtt
WEE1	WEE1 G2 checkpoint kinase	Function: Acts as a negative regulator of entry into mitosis (G2 to M transition) by protecting the nucleus from cytoplasmically activated cyclin B1-complexed CDK1 before the onset of mitosis by mediating phosphorylation of CDK1 on 'Tyr-15'. Specifically phosphorylates and inactivates cyclin B1-complexed CDK1 reaching a maximum during G2 phase and a minimum as cells enter M phase. Phosphorylation…	s21	CAUCUCGACUUAUUGGAAAtt	UUUCCAAUAAGUCGAGAUGtt	s22	CAAUUACGAAUAGAAUUGAtt	UCAAUUCUAUUCGUAAUUGtt
