# Supplementary material for: Profiling DNA damage response following mitotic perturbations
Source: Nat Commun. 2016 Dec 15;7:13887. doi: 10.1038/ncomms13887 (PMC5172227; doi:10.1038/ncomms13887)
Supplement: Supplementary Data 2 — Probability scores for all readouts derived by LR statistics. Genes targeted by siRNAs are listed by HGNC gene name (GENE SYMBOL). SiRNA #1 is the primary siRNA used in this study validated by siRNA #2. Probability scores derived by LR analysis are listed for readouts of 53BP1, γ-H2AX, morphology, p53 and EdU. Information on normalized proliferation and sample size is also listed. [file ncomms13887-s3.xlsx]

## Sheet: Sheet1
Row Labels	Count of siRNA Sequence (sense)	Count of siRNA Sequence (antisense)
(Negative control)	1	1
-	1	1
ANAPC2	2	2
s26635	1	1
s26636	1	1
ANAPC4	2	2
s26763	1	1
s26764	1	1
ANLN	2	2
s28982	1	1
s28983	1	1
AURKA	2	2
s196	1	1
s197	1	1
AURKB	2	2
s17611	1	1
s17612	1	1
BUD31	2	2
s17008	1	1
s17009	1	1
CDC27	2	2
s2759	1	1
s2761	1	1
CDC5L	2	2
s2738	1	1
s2739	1	1
CDCA5	2	2
s41424	1	1
s41425	1	1
CDCA8	2	2
s30268	1	1
s30269	1	1
CENPE	2	2
s2915	1	1
s2917	1	1
CENPK	2	2
s34445	1	1
s34446	1	1
CEP192	2	2
s30227	1	1
s30228	1	1
CKAP5	2	2
s18927	1	1
s18928	1	1
DYNC1H1	2	2
s4200	1	1
s4201	1	1
EFTUD2	2	2
s17862	1	1
s17863	1	1
ESPL1	2	2
s18686	1	1
s18687	1	1
HAUS3	2	2
s35788	1	1
s35789	1	1
IK	2	2
s7260	1	1
s7261	1	1
KIF11	2	2
s7902	1	1
s7903	1	1
KIF23	1	1
s18197	1	1
KIF2A	2	2
s7832	1	1
s7833	1	1
LSM2	2	2
s33743	1	1
s33744	1	1
MFAP1	2	2
s8706	1	1
s8707	1	1
NHP2L1	2	2
s9547	1	1
s9548	1	1
NUF2	2	2
s37981	1	1
s37982	1	1
PAFAH1B1	2	2
s9996	1	1
s9997	1	1
PCF11	2	2
s28362	1	1
s28363	1	1
PINK1	2	2
s35166	1	1
s35167	1	1
PLK1	2	2
s448	1	1
s449	1	1
PLK4	2	2
s21083	1	1
s21084	1	1
PPP1CB	2	2
s10933	1	1
s10934	1	1
PRC1	2	2
s17267	1	1
s17268	1	1
PRPF8	2	2
s20796	1	1
s20797	1	1
SF3B5	2	2
s37913	1	1
s37914	1	1
SGOL1	2	2
s45599	1	1
s45600	1	1
SLU7	2	2
s20740	1	1
s20741	1	1
SMU1	2	2
s30512	1	1
s30513	1	1
SNRNP200	2	2
s22845	1	1
s22846	1	1
SNRPF	2	2
s13240	1	1
s13241	1	1
SNW1	2	2
s22715	1	1
s22716	1	1
SON	2	2
s13276	1	1
s13277	1	1
SRSF1	2	2
s12725	1	1
s12726	1	1
TPX2	2	2
s22745	1	1
s22746	1	1
U2AF1	2	2
s14553	1	1
s14554	1	1
USPL1	2	2
s19904	1	1
s19905	1	1
WEE1	2	2
s21	1	1
s22	1	1
Grand Total	94	94

## Sheet: siRNA info and LR scores
Gene Symbol	siRNA ID	siRNA# (#1 is main siRNA in this screen)	53BP1 probability score	g-H2AX probability score	Mitotic phenotype/nuclear morphology probability score	p53 probability score	EdU probability score	Normalized proliferation	Sample size (3 replicates, sum)
(Negative control)	-	-	0.213333	0.186667	0.166667	0.166667	0.27	1	17237
ANAPC2	s26636	1	0.256667	0.33	0.286667	0.296667	0.25	0.646885	4193
ANAPC2	s26635	2	0.186667	0.223333	0.306667	0.36	0.27	0.547685	3550
ANAPC4	s26763	1	0.233333	0.186667	0.28	0.463333	0.34	0.564655	3660
ANAPC4	s26764	2	0.19	0.2	0.253333	0.45	0.29	0.693477	4495
ANLN	s28983	1	0.486667	0.4	0.786667	0.793333	0.75	0.124331	612
ANLN	s28982	2	0.526667	0.473333	0.696667	0.726667	0.64	0.114783	565
AURKA	s197	1	0.506667	0.533333	0.586667	0.633333	0.55	0.0336019	196
AURKA	s196	2	0.246667	0.283333	0.346667	0.56	0.43	0.374079	2182
AURKB	s17612	1	0.566667	0.493333	0.796667	0.836667	0.77	0.083497	411
AURKB	s17611	2	0.416667	0.356667	0.496667	0.556667	0.59	0.347396	1710
BUD31	s17008	1	0.526667	0.28	0.583333	0.74	0.64	0.113321	661
BUD31	s17009	2	0.256667	0.296667	0.523333	0.47	0.64	0.184296	1075
CDC27	s2759	1	0.256667	0.36	0.45	0.563333	0.44	0.111543	723
CDC27	s2761	2	0.38	0.26	0.276667	0.403333	0.49	0.355301	2303
CDC5L	s2739	1	0.36	0.306667	0.356667	0.493333	0.61	0.271213	1335
CDC5L	s2738	2	0.246667	0.263333	0.283333	0.36	0.41	0.62186	3061
CDCA5	s41425	1	0.546667	0.53	0.603333	0.746667	0.64	0.101781	501
CDCA5	s41424	2	0.506667	0.466667	0.526667	0.746667	0.67	0.154805	762
CDCA8	s30268	1	0.606667	0.56	0.81	0.873333	0.78	0.118121	689
CDCA8	s30269	2	0.616667	0.543333	0.74	0.81	0.72	0.0961769	561
CENPE	s2917	1	0.26	0.35	0.343333	0.56	0.44	0.21784	1412
CENPE	s2915	2	0.293333	0.336667	0.296667	0.47	0.47	0.269677	1748
CENPK	s34445	1	0.31	0.246667	0.32	0.366667	0.42	0.404207	2620
CENPK	s34446	2	0.2	0.213333	0.246667	0.37	0.28	0.570363	3697
CEP192	s30227	1	0.29	0.31	0.496667	0.61	0.57	0.195268	1139
CEP192	s30228	2	0.226667	0.23	0.33	0.51	0.46	0.423967	2473
CKAP5	s18927	1	0.373333	0.45	0.37	0.703333	0.56	0.173839	1014
CKAP5	s18928	2	0.27	0.42	0.35	0.506667	0.44	0.102863	600
DYNC1H1	s4200	1	0.35	0.25	0.373333	0.656667	0.61	0.369186	2393
DYNC1H1	s4201	2	0.303333	0.293333	0.33	0.526667	0.53	0.209509	1358
EFTUD2	s17862	1	0.406667	0.476667	0.363333	0.276667	0.49	0.0414881	242
EFTUD2	s17863	2	0.436667	0.31	0.34	0.516667	0.56	0.208298	1215
ESPL1	s18686	1	0.433333	0.423333	0.81	0.746667	0.64	0.200312	986
ESPL1	s18687	2	0.27	0.376667	0.613333	0.533333	0.52	0.280558	1381
HAUS3	s35789	1	0.29	0.33	0.38	0.54	0.59	0.311161	1815
HAUS3	s35788	2	0.186667	0.216667	0.21	0.45	0.41	0.640322	3735
IK	s7260	1	0.496667	0.38	0.513333	0.693333	0.66	0.137836	804
IK	s7261	2	0.51	0.443333	0.453333	0.623333	0.59	0.0756043	441
KIF11	s7903	1	0.59	0.46	0.586667	0.88	0.59	0.0632537	410
KIF11	s7902	2	0.526667	0.476667	0.576667	0.71	0.44	0.0644879	418
KIF23	s18197	1	0.563333	0.38	0.73	0.686667	0.7	0.162728	801
KIF2A	s7832	1	0.23	0.363333	0.536667	0.686667	0.63	0.0953197	556
KIF2A	s7833	2	0.17	0.226667	0.28	0.426667	0.44	0.564547	3293
LSM2	s33744	1	0.363333	0.29	0.423333	0.413333	0.59	0.214329	1055
LSM2	s33743	2	0.196667	0.233333	0.283333	0.24	0.32	0.549333	2704
MFAP1	s8707	1	0.36	0.293333	0.41	0.416667	0.58	0.295795	1456
MFAP1	s8706	2	0.276667	0.296667	0.443333	0.493333	0.6	0.215548	1061
NHP2L1	s9548	1	0.59	0.27	0.49	0.55	0.66	0.0476599	278
NHP2L1	s9547	2	0.46	0.29	0.46	0.583333	0.62	0.187211	1092
NUF2	s37982	1	0.203333	0.256667	0.296667	0.613333	0.6	0.498714	2909
NUF2	s37981	2	0.233333	0.3	0.28	0.453333	0.48	0.341848	1994
PAFAH1B1	s9997	1	0.296667	0.223333	0.303333	0.443333	0.42	0.2551	1488
PAFAH1B1	s9996	2	0.326667	0.3	0.22	0.393333	0.57	0.574319	3350
PCF11	s28362	1	0.433333	0.29	0.54	0.38	0.71	0.196395	1273
PCF11	s28363	2	0.166667	0.236667	0.43	0.223333	0.46	0.320434	2077
PINK1	s35167	1	0.283333	0.246667	0.346667	0.393333	0.44	0.328503	1617
PINK1	s35166	2	0.233333	0.36	0.29	0.376667	0.51	0.265524	1307
PLK1	s448	1	0.633333	0.66	0.393333	0.603333	0.52	0.0103609	51
PLK1	s449	2	0.49	0.57	0.613333	0.703333	0.6	0.0390059	192
PLK4	s21083	1	0.266667	0.25	0.273333	0.306667	0.32	0.289045	1686
PLK4	s21084	2	0.216667	0.206667	0.28	0.313333	0.52	0.4958	2892
PPP1CB	s10934	1	0.283333	0.296667	0.353333	0.433333	0.55	0.29683	1924
PPP1CB	s10933	2	0.306667	0.306667	0.233333	0.26	0.27	0.650896	4219
PRC1	s17267	1	0.25	0.31	0.45	0.49	0.47	0.109035	636
PRC1	s17268	2	0.296667	0.25	0.393333	0.29	0.41	0.419338	2446
PRPF8	s20796	1	0.673333	0.3	0.416667	0.463333	0.62	0.160123	934
PRPF8	s20797	2	0.496667	0.283333	0.406667	0.5	0.65	0.225784	1317
SF3B5	s37913	1	0.56	0.583333	0.45	0.483333	0.58	0.239724	1180
SF3B5	s37914	2	0.58	0.38	0.463333	0.463333	0.62	0.315704	1554
SGOL1	s45599	1	0.653333	0.45	0.46	0.803333	0.62	0.0876295	568
SGOL1	s45600	2	0.253333	0.29	0.246667	0.26	0.35	0.5699	3694
SLU7	s20741	1	0.526667	0.446667	0.39	0.36	0.65	0.136073	882
SLU7	s20740	2	0.346667	0.34	0.37	0.386667	0.54	0.213057	1381
SMU1	s30512	1	0.516667	0.466667	0.513333	0.716667	0.63	0.190533	1235
SMU1	s30513	2	0.29	0.31	0.386667	0.616667	0.58	0.2723	1765
SNRNP200	s22845	1	0.49	0.406667	0.483333	0.35	0.61	0.166157	1077
SNRNP200	s22846	2	0.463333	0.363333	0.346667	0.43	0.48	0.345118	2237
SNRPF	s13240	1	0.723333	0.503333	0.483333	0.753333	0.66	0.209841	1224
SNRPF	s13241	2	0.57	0.493333	0.356667	0.563333	0.61	0.305332	1781
SNW1	s22716	1	0.373333	0.296667	0.393333	0.556667	0.56	0.166295	970
SNW1	s22715	2	0.35	0.326667	0.373333	0.26	0.56	0.310818	1813
SON	s13276	1	0.38	0.423333	0.43	0.48	0.53	0.305006	1977
SON	s13277	2	0.353333	0.32	0.35	0.46	0.57	0.185287	1201
SRSF1	s12725	1	0.19	0.243333	0.293333	0.24	0.36	0.612035	3570
SRSF1	s12726	2	0.19	0.233333	0.293333	0.256667	0.39	0.584605	3410
TPX2	s22746	1	0.57	0.506667	0.656667	0.773333	0.62	0.0493742	288
TPX2	s22745	2	0.456667	0.453333	0.813333	0.83	0.72	0.112806	658
U2AF1	s14554	1	0.366667	0.396667	0.446667	0.4	0.53	0.384305	2491
U2AF1	s14553	2	0.37	0.34	0.39	0.4	0.53	0.385539	2499
USPL1	s19904	1	0.62	0.493333	0.45	0.586667	0.63	0.196858	969
USPL1	s19905	2	0.476667	0.4	0.443333	0.42	0.55	0.301077	1482
WEE1	s21	1	0.62	0.716667	0.573333	0.723333	0.61	0.106463	621
WEE1	s22	2	0.43	0.59	0.456667	0.586667	0.48	0.302932	1767
