# Supplementary material for: Profiling DNA damage response following mitotic perturbations
Source: Nat Commun. 2016 Dec 15;7:13887. doi: 10.1038/ncomms13887 (PMC5172227; doi:10.1038/ncomms13887)
Supplement: Supplementary Data 3 — Statistical information on all data derived by LR analysis. The dataset is colour-coded into three sections: Blue shows general information including target gene, siRNA, feature type, and replicate number. Green shows basic statistics of individual siRNAs including sample size, mean of population (mean), standard deviation (STD), standard error of the mean (SEM), interquartile range (IQR), lower confidence interval (Dl lower), upper confidence interval (Cl upper), Kolmogorov-Smirnov test (H) and its P-values (P). Red shows effect size for siRNAs with respect to controls including Hedges' g, Area under ROC curve (AUC), and p-values with respect to controls calculated by MannWhitney U test. [file ncomms13887-s4.xlsx]

## Sheet: Statistics for LR
General information					Basic statistics for individual siRNA										Effect Size measure for siRNAs with respect to controls		P-value with respect to control
Gene	siRNA	siRNA#	FeatureType	Test Replicate no	Sample Size	MEAN	STD	SEM	MEDIAN	IQR	CI lower	CI upper	Kolmogorov-Smirnov test (H)	Kolmogorov-Smirnov test (P)	Hedges' g	Area under ROC curve (AUC)	Mann-Whitney U test (p)
ANAPC2	s26636	1	53BP1	1	986	0.166603	0.122081	0.00388786	0.126555	0.108334	0.158974	0.174232	1	1.71334e-241	0.155035	0.519011	0.0501417
ANAPC2	s26636	1	53BP1	2	1117	0.360327	0.269735	0.00807069	0.258731	0.420376	0.344491	0.376162	1	1.35917e-277	0.240896	0.568697	0.00107876
ANAPC2	s26636	1	53BP1	3	1291	0.328431	0.240124	0.00668302	0.247853	0.327082	0.31532	0.341541	1	7.33193e-321	0.126315	0.56856	0.13001
ANAPC2	s26636	1	EdU	1	553	0.262704	0.221154	0.00940444	0.283818	0.430419	0.244231	0.281177	1	1.64532e-121	0.0839573	0.516017	0.480755
ANAPC2	s26636	1	EdU	2	810	0.202067	0.204894	0.00719923	0.152073	0.38934	0.187936	0.216198	1	1.69719e-177	-0.456555	0.591989	1.77767e-17
ANAPC2	s26636	1	EdU	3	1053	0.275756	0.286738	0.00883633	0.100067	0.602245	0.258417	0.293095	1	2.07829e-230	0.0534084	0.509117	0.0334987
ANAPC2	s26636	1	Morphology (Mitotic aberrations)	1	986	0.242931	0.177305	0.00564654	0.191304	0.257265	0.23185	0.254011	1	5.03515e-221	0.548054	0.705995	6.41982e-50
ANAPC2	s26636	1	Morphology (Mitotic aberrations)	2	1117	0.27555	0.212834	0.00636818	0.207348	0.319098	0.263055	0.288045	1	6.49774e-247	0.551604	0.702008	2.05616e-47
ANAPC2	s26636	1	Morphology (Mitotic aberrations)	3	1291	0.201219	0.199538	0.00555346	0.110294	0.240474	0.190324	0.212114	1	5.00932e-283	0.37936	0.603705	1.56221e-25
ANAPC2	s26636	1	p53	1	1574	0.248307	0.233306	0.00588064	0.155271	0.201034	0.236772	0.259842	1	0	0.456054	0.661096	4.21021e-45
ANAPC2	s26636	1	p53	2	1382	0.239998	0.225042	0.00605355	0.151261	0.190459	0.228122	0.251873	1	1.04487e-314	0.374229	0.650771	8.00441e-38
ANAPC2	s26636	1	p53	3	1833	0.407218	0.282197	0.00659129	0.316294	0.419168	0.394291	0.420146	1	0	0.92156	0.784556	3.6502e-190
ANAPC2	s26636	1	γ-H2AX	1	553	0.18169	0.222136	0.00944618	0.089475	0.192903	0.163135	0.200245	1	1.64529e-121	0.463188	0.527304	0.0033011
ANAPC2	s26636	1	γ-H2AX	2	810	0.794328	0.13787	0.00484426	0.810653	0.176248	0.78482	0.803837	1	1.39282e-314	0.80676	0.718701	4.06247e-55
ANAPC2	s26636	1	γ-H2AX	3	1053	0.747257	0.193397	0.00595985	0.777272	0.267908	0.735562	0.758951	1	0	0.279302	0.619221	7.83917e-11
ANAPC2	s26635	2	53BP1	1	809	0.118104	0.0658089	0.00231372	0.0948553	0.0526314	0.113562	0.122645	1	2.32442e-198	-0.379276	0.627239	5.41584e-17
ANAPC2	s26635	2	53BP1	2	917	0.269129	0.21253	0.00701835	0.184862	0.221169	0.255355	0.282903	1	4.68918e-229	-0.173627	0.523424	3.25366e-07
ANAPC2	s26635	2	53BP1	3	1005	0.247656	0.191261	0.00603314	0.177715	0.1893	0.235817	0.259495	1	4.43116e-250	-0.250232	0.532197	4.44608e-12
ANAPC2	s26635	2	EdU	1	520	0.230511	0.289053	0.0126758	0.0278595	0.554791	0.205609	0.255413	1	2.55839e-114	-0.0553293	0.517575	0.216902
ANAPC2	s26635	2	EdU	2	713	0.294352	0.31397	0.0117583	0.0783295	0.648027	0.271267	0.317437	1	2.27485e-156	-0.0786229	0.550419	0.00677217
ANAPC2	s26635	2	EdU	3	854	0.272955	0.307458	0.010521	0.0511378	0.636553	0.252305	0.293605	1	4.4412e-187	0.0310121	0.523205	7.64984e-06
ANAPC2	s26635	2	Morphology (Mitotic aberrations)	1	809	0.265742	0.191071	0.00671771	0.215588	0.253966	0.252556	0.278928	1	1.01079e-179	0.726129	0.734948	9.14172e-65
ANAPC2	s26635	2	Morphology (Mitotic aberrations)	2	917	0.309197	0.23116	0.00763359	0.253739	0.360358	0.294215	0.324178	1	1.47509e-201	0.742571	0.7179	7.01102e-54
ANAPC2	s26635	2	Morphology (Mitotic aberrations)	3	1005	0.269304	0.228183	0.0071978	0.197362	0.344145	0.25518	0.283429	1	6.79979e-221	0.73328	0.688587	1.11392e-58
ANAPC2	s26635	2	p53	1	894	0.318165	0.264436	0.00884406	0.216397	0.300088	0.300807	0.335522	1	8.71363e-204	0.705451	0.744643	1.37008e-65
ANAPC2	s26635	2	p53	2	1161	0.308306	0.246843	0.00724444	0.223186	0.295424	0.294092	0.322519	1	8.85817e-265	0.616982	0.739064	2.84218e-77
ANAPC2	s26635	2	p53	3	1323	0.4664	0.299902	0.00824517	0.403052	0.523319	0.450225	0.482575	1	1.85884e-307	1.14467	0.817988	2.209e-179
ANAPC2	s26635	2	γ-H2AX	1	520	0.117893	0.146192	0.00641092	0.0920117	0.0776179	0.105299	0.130488	1	5.97267e-115	0.119237	0.50767	0.464139
ANAPC2	s26635	2	γ-H2AX	2	713	0.649213	0.183664	0.00687829	0.659292	0.235117	0.635709	0.662718	1	6.09243e-213	-0.060157	0.521507	0.282394
ANAPC2	s26635	2	γ-H2AX	3	854	0.62541	0.192338	0.00658168	0.644813	0.276727	0.612492	0.638328	1	5.29983e-239	-0.246793	0.557399	1.3991e-09
ANAPC4	s26763	1	53BP1	1	855	0.158116	0.0995626	0.00340497	0.129315	0.100689	0.151433	0.164799	1	1.43305e-209	0.0707513	0.528817	0.0169542
ANAPC4	s26763	1	53BP1	2	1206	0.334271	0.240958	0.00693855	0.248241	0.343137	0.320658	0.347884	1	1.31588e-299	0.157307	0.558393	0.00710606
ANAPC4	s26763	1	53BP1	3	989	0.287836	0.219275	0.00697253	0.202626	0.273949	0.274154	0.301519	1	4.21372e-246	-0.0421801	0.516546	0.00766903
ANAPC4	s26763	1	EdU	1	683	0.266817	0.232281	0.00888797	0.305689	0.370464	0.249366	0.284268	1	7.79835e-150	0.120045	0.572984	1.94183e-07
ANAPC4	s26763	1	EdU	2	1072	0.401433	0.297546	0.00908777	0.600877	0.606933	0.383601	0.419265	1	1.51805e-234	0.257812	0.659533	6.51569e-33
ANAPC4	s26763	1	EdU	3	902	0.359924	0.31223	0.0103961	0.316259	0.652109	0.339521	0.380328	1	1.55724e-197	0.317172	0.649151	1.41104e-40
ANAPC4	s26763	1	Morphology (Mitotic aberrations)	1	855	0.293365	0.225155	0.00770014	0.214992	0.307658	0.278252	0.308479	1	2.52965e-189	0.781239	0.743272	1.83412e-69
ANAPC4	s26763	1	Morphology (Mitotic aberrations)	2	1206	0.274801	0.232057	0.00668221	0.184844	0.36849	0.261691	0.287911	1	1.07908e-264	0.522687	0.663257	1.81459e-32
ANAPC4	s26763	1	Morphology (Mitotic aberrations)	3	989	0.256601	0.225327	0.00716498	0.168118	0.325395	0.242541	0.270662	1	8.59001e-217	0.680232	0.672075	9.14281e-50
ANAPC4	s26763	1	p53	1	898	0.444898	0.292552	0.00976259	0.373983	0.482885	0.425738	0.464058	1	2.14515e-204	1.18694	0.840487	4.13043e-133
ANAPC4	s26763	1	p53	2	1261	0.393313	0.296318	0.0083445	0.276276	0.456684	0.376942	0.409684	1	2.09712e-287	0.911633	0.796422	6.15961e-138
ANAPC4	s26763	1	p53	3	1571	0.552949	0.299745	0.00756248	0.546643	0.566432	0.538115	0.567783	1	0	1.51401	0.870022	2.26325e-290
ANAPC4	s26763	1	γ-H2AX	1	683	0.136907	0.13568	0.00519164	0.112541	0.0584176	0.126714	0.147101	1	3.1477e-151	0.312012	0.614872	1.39868e-18
ANAPC4	s26763	1	γ-H2AX	2	1072	0.598555	0.193465	0.00590887	0.603659	0.256055	0.586961	0.61015	1	2.1276e-289	-0.520425	0.597767	2.96081e-33
ANAPC4	s26763	1	γ-H2AX	3	902	0.563727	0.217492	0.00724168	0.598966	0.314086	0.549515	0.57794	1	1.31397e-212	-0.545028	0.623838	3.29645e-31
ANAPC4	s26764	2	53BP1	1	620	0.12415	0.0749398	0.00300966	0.100096	0.0601486	0.11824	0.13006	1	2.76386e-152	-0.278429	0.602589	2.11478e-07
ANAPC4	s26764	2	53BP1	2	1512	0.287378	0.21652	0.00556829	0.208488	0.253933	0.276455	0.2983	1	0	-0.0585451	0.500233	0.00589366
ANAPC4	s26764	2	53BP1	3	1101	0.240056	0.18963	0.00571495	0.161643	0.183584	0.228843	0.25127	1	1.7148e-274	-0.30659	0.54633	6.54115e-18
ANAPC4	s26764	2	EdU	1	426	0.230479	0.279247	0.0135296	0.0447565	0.440747	0.203886	0.257072	1	7.9121e-94	-0.0227226	0.531494	0.313438
ANAPC4	s26764	2	EdU	2	1356	0.341996	0.311437	0.00845748	0.337803	0.653784	0.325405	0.358587	1	2.30444e-296	0.0425369	0.565954	4.38334e-06
ANAPC4	s26764	2	EdU	3	959	0.300133	0.302973	0.0097835	0.123297	0.622109	0.280934	0.319333	1	6.0749e-210	0.127402	0.535952	1.78402e-08
ANAPC4	s26764	2	Morphology (Mitotic aberrations)	1	620	0.276358	0.216137	0.00868025	0.204174	0.285587	0.259312	0.293404	1	1.15716e-136	0.665689	0.722313	9.40537e-37
ANAPC4	s26764	2	Morphology (Mitotic aberrations)	2	1512	0.209287	0.20644	0.00530905	0.12243	0.238954	0.198873	0.219701	1	0	0.19582	0.580922	6.81336e-06
ANAPC4	s26764	2	Morphology (Mitotic aberrations)	3	1101	0.213096	0.209691	0.00631954	0.129303	0.263889	0.200697	0.225496	1	4.5741e-241	0.449172	0.608186	4.67717e-23
ANAPC4	s26764	2	p53	1	1221	0.412851	0.275279	0.007878	0.341209	0.429859	0.397396	0.428307	1	1.13515e-277	1.09659	0.823395	1.6573e-160
ANAPC4	s26764	2	p53	2	1065	0.420076	0.283489	0.00868683	0.357219	0.443515	0.403031	0.437122	1	8.4837e-243	1.07223	0.819883	4.45624e-139
ANAPC4	s26764	2	p53	3	1669	0.529696	0.293678	0.00718859	0.508009	0.520993	0.515596	0.543796	1	0	1.42566	0.858811	2.6669e-285
ANAPC4	s26764	2	γ-H2AX	1	426	0.147813	0.17229	0.00834747	0.102857	0.0848609	0.131406	0.164221	1	7.79748e-94	0.334578	0.56785	5.18715e-05
ANAPC4	s26764	2	γ-H2AX	2	1356	0.656103	0.180768	0.00490899	0.677088	0.239389	0.646473	0.665733	1	0	-0.286055	0.507381	9.38419e-13
ANAPC4	s26764	2	γ-H2AX	3	959	0.645093	0.187818	0.00606497	0.669615	0.23914	0.633191	0.656995	1	3.5398e-266	-0.203893	0.532166	2.79368e-08
ANLN	s28983	1	53BP1	1	175	0.393763	0.308908	0.0233512	0.285682	0.522354	0.347675	0.439851	1	1.16138e-43	0.921136	0.741602	5.33368e-11
ANLN	s28983	1	53BP1	2	218	0.635894	0.333937	0.0226171	0.767193	0.645882	0.591317	0.680471	1	5.27935e-55	0.987879	0.793034	3.96971e-18
ANLN	s28983	1	53BP1	3	179	0.507419	0.339025	0.0253399	0.442763	0.697338	0.457413	0.557424	1	2.9517e-45	0.717586	0.695188	5.33082e-08
ANLN	s28983	1	EdU	1	157	0.825814	0.119925	0.00957106	0.83806	0.128631	0.806908	0.84472	1	3.50608e-68	3.04372	0.974019	4.94178e-48
ANLN	s28983	1	EdU	2	199	0.698723	0.268878	0.0190602	0.798649	0.165181	0.661136	0.73631	1	1.7721e-51	1.26276	0.889916	4.24377e-39
ANLN	s28983	1	EdU	3	166	0.734996	0.208156	0.0161561	0.80468	0.179392	0.703096	0.766895	1	4.54109e-50	1.94216	0.919602	8.10061e-42
ANLN	s28983	1	Morphology (Mitotic aberrations)	1	175	0.912695	0.205079	0.0155025	0.999166	0.0373278	0.882098	0.943292	1	8.67247e-69	3.8983	0.976584	7.25803e-53
ANLN	s28983	1	Morphology (Mitotic aberrations)	2	218	0.748874	0.2524	0.0170947	0.899833	0.238446	0.715181	0.782567	1	7.58371e-56	2.81946	0.945989	3.13624e-58
ANLN	s28983	1	Morphology (Mitotic aberrations)	3	179	0.730892	0.308364	0.0230482	0.9	0.2493	0.685409	0.776375	1	4.43983e-41	2.41851	0.911129	1.38595e-40
ANLN	s28983	1	p53	1	239	0.780911	0.327499	0.0211841	0.994355	0.415313	0.739178	0.822643	1	2.30226e-55	2.34095	0.921049	5.6517e-56
ANLN	s28983	1	p53	2	143	0.727841	0.34015	0.0284448	0.967348	0.595156	0.671611	0.78407	1	1.82409e-33	2.25401	0.896715	2.47242e-32
ANLN	s28983	1	p53	3	329	0.873329	0.2342	0.0129118	0.998184	0.140936	0.847928	0.898729	1	4.1936e-102	3.14784	0.962454	6.14302e-93
ANLN	s28983	1	γ-H2AX	1	157	0.416591	0.222579	0.0177637	0.385632	0.306052	0.381503	0.45168	1	1.89367e-38	1.72986	0.946358	7.87246e-41
ANLN	s28983	1	γ-H2AX	2	199	0.807747	0.20036	0.0142031	0.862465	0.249444	0.779739	0.835756	1	2.71192e-63	1.18847	0.738452	1.55997e-27
ANLN	s28983	1	γ-H2AX	3	166	0.738897	0.189398	0.0147002	0.783635	0.285145	0.709872	0.767922	1	1.69131e-57	0.776485	0.604535	3.07901e-10
ANLN	s28982	2	53BP1	1	257	0.411243	0.248366	0.0154926	0.36724	0.376906	0.380734	0.441752	1	7.64139e-64	1.23573	0.859647	1.60727e-38
ANLN	s28982	2	53BP1	2	149	0.62099	0.332079	0.0272049	0.722701	0.641134	0.56723	0.674751	1	6.94001e-38	0.990523	0.783814	1.53982e-12
ANLN	s28982	2	53BP1	3	113	0.590375	0.324555	0.0305315	0.637566	0.671333	0.529881	0.650869	1	5.25482e-29	1.07972	0.784726	7.77261e-12
ANLN	s28982	2	EdU	1	211	0.716597	0.180852	0.0124504	0.75896	0.160818	0.692053	0.741141	1	2.22975e-64	2.21196	0.923434	3.93135e-52
ANLN	s28982	2	EdU	2	129	0.657902	0.260286	0.0229169	0.722918	0.187669	0.612557	0.703247	1	1.30686e-29	1.00425	0.853256	4.64868e-18
ANLN	s28982	2	EdU	3	98	0.54375	0.315757	0.0318963	0.644323	0.54096	0.480444	0.607055	1	3.23855e-22	0.948625	0.761037	6.81474e-12
ANLN	s28982	2	Morphology (Mitotic aberrations)	1	257	0.760967	0.257062	0.0160351	0.841214	0.373938	0.72939	0.792545	1	7.63454e-69	2.67555	0.959692	3.03312e-69
ANLN	s28982	2	Morphology (Mitotic aberrations)	2	149	0.681432	0.291412	0.0238734	0.772887	0.361935	0.634256	0.728609	1	1.5254e-34	2.2754	0.903351	7.06227e-34
ANLN	s28982	2	Morphology (Mitotic aberrations)	3	113	0.634502	0.352459	0.0331565	0.798348	0.640193	0.568806	0.700197	1	7.17217e-26	1.73737	0.858093	1.71711e-19
ANLN	s28982	2	p53	1	234	0.670006	0.371375	0.0242776	0.874112	0.770691	0.622174	0.717838	1	4.5089e-54	1.72498	0.850901	4.13882e-37
ANLN	s28982	2	p53	2	137	0.627089	0.363458	0.0310523	0.780696	0.737338	0.565681	0.688497	1	4.43946e-32	1.74687	0.855071	1.76357e-24
ANLN	s28982	2	p53	3	416	0.895015	0.243779	0.0119522	0.998907	0.0315885	0.87152	0.918509	1	4.28332e-153	3.18851	0.953338	5.83294e-113
ANLN	s28982	2	γ-H2AX	1	211	0.505847	0.289558	0.019934	0.466558	0.515367	0.46655	0.545143	1	2.40809e-48	1.80414	0.926658	5.56322e-50
ANLN	s28982	2	γ-H2AX	2	129	0.840125	0.185952	0.0163721	0.911544	0.20377	0.80773	0.87252	1	3.21785e-45	1.4914	0.785627	2.93659e-23
ANLN	s28982	2	γ-H2AX	3	98	0.7614	0.203933	0.0206003	0.808715	0.274188	0.720514	0.802285	1	6.11047e-36	0.915971	0.64304	7.99865e-09
AURKA	s197	1	53BP1	1	73	0.287707	0.224749	0.0263048	0.211678	0.219497	0.235269	0.340144	1	1.10645e-18	0.588957	0.729408	6.02724e-05
AURKA	s197	1	53BP1	2	38	0.662601	0.326381	0.0529459	0.851706	0.657123	0.555322	0.769879	1	1.70326e-10	1.27375	0.816186	1.19312e-05
AURKA	s197	1	53BP1	3	46	0.675161	0.291694	0.0430079	0.741346	0.496034	0.588539	0.761784	1	3.0792e-12	1.35153	0.852102	2.71572e-07
AURKA	s197	1	EdU	1	52	0.556029	0.26751	0.0370969	0.630725	0.422275	0.481554	0.630505	1	3.95143e-12	1.2408	0.817126	8.5723e-09
AURKA	s197	1	EdU	2	34	0.632232	0.258672	0.0443619	0.69319	0.260395	0.541977	0.722486	1	3.87934e-09	0.893841	0.806911	0.000227986
AURKA	s197	1	EdU	3	39	0.470966	0.299683	0.0479877	0.570444	0.501716	0.37382	0.568112	1	2.84821e-09	0.481418	0.694113	0.0160224
AURKA	s197	1	Morphology (Mitotic aberrations)	1	73	0.589156	0.310432	0.0363333	0.581554	0.591315	0.516727	0.661585	1	3.53752e-18	1.81579	0.907613	5.30863e-17
AURKA	s197	1	Morphology (Mitotic aberrations)	2	38	0.605964	0.344728	0.0559223	0.717358	0.723927	0.492655	0.719273	1	3.89418e-09	1.82618	0.850695	7.18243e-08
AURKA	s197	1	Morphology (Mitotic aberrations)	3	46	0.530617	0.343044	0.0505791	0.55186	0.690389	0.428746	0.632489	1	8.12194e-11	1.46856	0.809991	5.24204e-07
AURKA	s197	1	p53	1	93	0.671929	0.320209	0.0332041	0.761297	0.618048	0.605983	0.737875	1	2.8947e-23	1.8935	0.919739	4.88297e-22
AURKA	s197	1	p53	2	50	0.485488	0.35656	0.0504252	0.401547	0.716763	0.384154	0.586821	1	2.69751e-12	1.33045	0.796152	4.49411e-08
AURKA	s197	1	p53	3	110	0.750698	0.295026	0.0281296	0.910386	0.41809	0.694946	0.80645	1	6.55596e-27	2.0639	0.917245	5.0313e-25
AURKA	s197	1	γ-H2AX	1	52	0.478548	0.296937	0.0411777	0.451225	0.522901	0.39588	0.561216	1	1.07257e-12	1.52047	0.894598	6.27889e-11
AURKA	s197	1	γ-H2AX	2	34	0.827722	0.14685	0.0251847	0.899701	0.207041	0.776484	0.878961	1	3.64483e-15	1.69505	0.763515	6.55441e-08
AURKA	s197	1	γ-H2AX	3	39	0.808892	0.167115	0.0267598	0.867788	0.183497	0.754719	0.863064	1	2.17322e-16	1.10338	0.715798	4.96406e-05
AURKA	s196	2	53BP1	1	680	0.165564	0.121429	0.00465659	0.124452	0.106362	0.156421	0.174707	1	6.53254e-167	0.130718	0.527515	0.030648
AURKA	s196	2	53BP1	2	473	0.313054	0.2594	0.0119272	0.204334	0.31288	0.289616	0.336491	1	3.27825e-118	-0.0736061	0.506149	0.00131869
AURKA	s196	2	53BP1	3	526	0.316901	0.253368	0.0110474	0.209182	0.313611	0.295198	0.338603	1	2.011e-131	0.121724	0.540725	0.794331
AURKA	s196	2	EdU	1	496	0.423398	0.272214	0.0122228	0.583979	0.522977	0.399383	0.447413	1	4.35332e-109	0.648069	0.731477	3.43313e-36
AURKA	s196	2	EdU	2	411	0.450777	0.296601	0.0146303	0.597337	0.607771	0.422017	0.479536	1	1.47442e-90	0.386106	0.714739	4.38446e-21
AURKA	s196	2	EdU	3	440	0.423444	0.306592	0.0146162	0.558408	0.625605	0.394717	0.45217	1	7.01486e-97	0.540355	0.71072	1.93891e-33
AURKA	s196	2	Morphology (Mitotic aberrations)	1	680	0.319498	0.238514	0.00914659	0.239188	0.325592	0.301539	0.337457	1	8.04801e-150	0.844559	0.766782	1.16526e-60
AURKA	s196	2	Morphology (Mitotic aberrations)	2	473	0.371106	0.274826	0.0126365	0.334208	0.488594	0.346275	0.395937	1	2.3835e-104	0.93218	0.734888	5.87604e-35
AURKA	s196	2	Morphology (Mitotic aberrations)	3	526	0.353742	0.278346	0.0121364	0.285823	0.437391	0.3299	0.377584	1	2.94918e-116	1.02128	0.740328	5.35501e-48
AURKA	s196	2	p53	1	615	0.498395	0.308244	0.0124296	0.451667	0.575722	0.473985	0.522805	1	1.61039e-140	1.38825	0.866203	2.36248e-109
AURKA	s196	2	p53	2	523	0.519962	0.313773	0.0137203	0.481843	0.593549	0.493008	0.546916	1	5.50602e-121	1.37388	0.868382	2.31278e-91
AURKA	s196	2	p53	3	970	0.67783	0.284328	0.00912922	0.743826	0.508293	0.659914	0.695745	1	1.07639e-229	2.11904	0.916041	5.66396e-227
AURKA	s196	2	γ-H2AX	1	496	0.154531	0.142662	0.00640572	0.120704	0.0733901	0.141945	0.167117	1	8.04162e-110	0.409735	0.657164	4.77834e-19
AURKA	s196	2	γ-H2AX	2	411	0.70799	0.196241	0.00967987	0.740963	0.257791	0.688961	0.727018	1	3.01524e-123	0.479929	0.582131	8.76081e-14
AURKA	s196	2	γ-H2AX	3	440	0.67626	0.19702	0.00939255	0.718693	0.257339	0.6578	0.69472	1	2.39427e-123	0.261461	0.517993	0.000610019
AURKB	s17612	1	53BP1	1	190	0.407453	0.260448	0.0188949	0.336026	0.392016	0.370181	0.444725	1	2.47115e-47	1.14469	0.838892	9.12296e-25
AURKB	s17612	1	53BP1	2	90	0.734652	0.281464	0.0296689	0.847312	0.405414	0.675701	0.793604	1	2.85477e-23	1.7464	0.8794	1.50149e-17
AURKB	s17612	1	53BP1	3	91	0.633629	0.317341	0.0332664	0.775465	0.600944	0.56754	0.699719	1	1.60679e-23	1.19573	0.811908	1.81942e-11
AURKB	s17612	1	EdU	1	165	0.799509	0.0852446	0.00663628	0.816192	0.0790005	0.786406	0.812613	1	1.62311e-72	3.04243	0.975062	1.27224e-50
AURKB	s17612	1	EdU	2	85	0.779144	0.12413	0.0134638	0.799628	0.115013	0.75237	0.805919	1	8.51062e-35	1.69372	0.950739	6.5334e-22
AURKB	s17612	1	EdU	3	87	0.743624	0.188988	0.0202617	0.795933	0.183765	0.703345	0.783902	1	1.31191e-29	1.90512	0.923482	6.05038e-22
AURKB	s17612	1	Morphology (Mitotic aberrations)	1	190	0.864603	0.242044	0.0175597	0.991586	0.143291	0.829965	0.899241	1	2.00932e-60	3.2732	0.972813	9.27893e-56
AURKB	s17612	1	Morphology (Mitotic aberrations)	2	90	0.787471	0.24307	0.0256218	0.899609	0.0563171	0.736561	0.838382	1	8.284e-28	3.08242	0.949462	1.47167e-25
AURKB	s17612	1	Morphology (Mitotic aberrations)	3	91	0.776997	0.272966	0.0286147	0.900073	0.105266	0.720149	0.833845	1	1.25072e-25	2.75108	0.935299	2.58648e-23
AURKB	s17612	1	p53	1	115	0.810558	0.310154	0.028922	0.988851	0.225857	0.753263	0.867852	1	2.19918e-31	2.5379	0.93136	4.17677e-29
AURKB	s17612	1	p53	2	96	0.799184	0.314003	0.0320478	0.982059	0.281041	0.735561	0.862807	1	4.27356e-24	2.75764	0.910234	9.12326e-24
AURKB	s17612	1	p53	3	366	0.901294	0.219295	0.0114627	0.997922	0.0626674	0.878753	0.923835	1	2.64246e-139	3.40606	0.957545	1.53219e-101
AURKB	s17612	1	γ-H2AX	1	165	0.544655	0.257765	0.020067	0.532402	0.452614	0.505032	0.584278	1	1.08521e-40	2.19359	0.963198	7.94531e-47
AURKB	s17612	1	γ-H2AX	2	85	0.854029	0.209922	0.0227692	0.926235	0.145673	0.80875	0.899308	1	8.94598e-32	1.67418	0.823771	1.05449e-18
AURKB	s17612	1	γ-H2AX	3	87	0.782142	0.156473	0.0167757	0.798192	0.188448	0.748793	0.815491	1	8.62369e-34	1.07114	0.665257	2.98326e-09
AURKB	s17611	2	53BP1	1	755	0.242144	0.215828	0.0078548	0.155598	0.202169	0.226724	0.257564	1	3.38967e-185	0.546299	0.614386	1.02478e-15
AURKB	s17611	2	53BP1	2	379	0.579959	0.338676	0.0173966	0.628934	0.701398	0.545753	0.614165	1	6.36858e-95	0.820407	0.747371	4.01826e-20
AURKB	s17611	2	53BP1	3	288	0.5142	0.341519	0.0201242	0.43968	0.717247	0.474591	0.55381	1	2.05625e-72	0.757007	0.705245	8.07966e-13
AURKB	s17611	2	EdU	1	637	0.530578	0.279822	0.011087	0.595762	0.330047	0.508806	0.552349	1	8.19059e-140	1.05696	0.80607	3.38427e-81
AURKB	s17611	2	EdU	2	336	0.599794	0.283478	0.015465	0.707469	0.338362	0.569374	0.630215	1	2.97387e-74	0.860579	0.820418	3.78822e-40
AURKB	s17611	2	EdU	3	266	0.634599	0.276639	0.0169618	0.716912	0.310185	0.601201	0.667996	1	4.80546e-60	1.34368	0.852911	1.00486e-48
AURKB	s17611	2	Morphology (Mitotic aberrations)	1	755	0.390724	0.33988	0.0123695	0.247667	0.59974	0.366441	0.415007	1	6.3003e-166	0.928786	0.728712	3.03411e-53
AURKB	s17611	2	Morphology (Mitotic aberrations)	2	379	0.522797	0.345634	0.017754	0.548291	0.746538	0.487888	0.557706	1	1.18921e-83	1.33285	0.798115	2.19657e-44
AURKB	s17611	2	Morphology (Mitotic aberrations)	3	288	0.5622	0.37174	0.021905	0.639355	0.735467	0.519085	0.605315	1	9.87005e-64	1.55042	0.812879	3.13838e-42
AURKB	s17611	2	p53	1	441	0.617928	0.402129	0.019149	0.841333	0.840875	0.580293	0.655563	1	3.22111e-101	1.44911	0.814985	1.10628e-55
AURKB	s17611	2	p53	2	273	0.656234	0.387735	0.0234668	0.907179	0.802449	0.610034	0.702433	1	4.8386e-63	1.62338	0.846497	9.73969e-43
AURKB	s17611	2	p53	3	1802	0.398115	0.325295	0.00766303	0.249642	0.513914	0.383085	0.413144	1	0	0.809586	0.728028	3.30859e-120
AURKB	s17611	2	γ-H2AX	1	637	0.232561	0.222321	0.00880868	0.133073	0.194571	0.215263	0.249858	1	2.33985e-141	0.76252	0.728184	2.92786e-50
AURKB	s17611	2	γ-H2AX	2	336	0.762553	0.222052	0.012114	0.809982	0.332007	0.738724	0.786382	1	1.03139e-102	0.759714	0.665663	3.57198e-23
AURKB	s17611	2	γ-H2AX	3	266	0.632836	0.242063	0.0148418	0.695038	0.334885	0.603613	0.662059	1	7.45855e-66	0.194458	0.522181	0.0214128
BUD31	s17008	1	53BP1	1	248	0.310993	0.225659	0.0143293	0.234276	0.325317	0.28277	0.339217	1	1.65904e-61	0.768919	0.751233	3.40368e-16
BUD31	s17008	1	53BP1	2	166	0.759468	0.26985	0.0209444	0.885995	0.364949	0.718114	0.800821	1	1.14569e-42	1.61553	0.897883	2.47633e-29
BUD31	s17008	1	53BP1	3	193	0.60604	0.321383	0.0231337	0.636271	0.640803	0.560411	0.651669	1	7.41229e-49	1.12378	0.802184	3.25729e-21
BUD31	s17008	1	EdU	1	156	0.622003	0.134349	0.0107565	0.640269	0.117874	0.600755	0.643252	1	3.41917e-49	1.99268	0.903556	7.62335e-37
BUD31	s17008	1	EdU	2	138	0.673737	0.125162	0.0106545	0.701591	0.0977989	0.652669	0.694806	1	3.38801e-49	1.34003	0.883908	3.14327e-22
BUD31	s17008	1	EdU	3	156	0.615006	0.160673	0.0128641	0.661419	0.158954	0.589594	0.640418	1	2.23117e-45	1.59047	0.837326	2.52743e-26
BUD31	s17008	1	Morphology (Mitotic aberrations)	1	248	0.578348	0.283208	0.0179837	0.597434	0.505747	0.542927	0.613769	1	1.34484e-60	1.71193	0.913668	2.04267e-51
BUD31	s17008	1	Morphology (Mitotic aberrations)	2	166	0.638534	0.242617	0.0188307	0.684045	0.325437	0.601354	0.675714	1	2.81294e-38	2.43691	0.92224	1.805e-42
BUD31	s17008	1	Morphology (Mitotic aberrations)	3	193	0.54543	0.289654	0.0208497	0.599	0.507466	0.504306	0.586554	1	5.99472e-44	1.77391	0.870199	2.2555e-37
BUD31	s17008	1	p53	1	192	0.703195	0.31408	0.0226668	0.828687	0.572289	0.658485	0.747904	1	1.25734e-44	2.12903	0.908257	4.21006e-43
BUD31	s17008	1	p53	2	250	0.692758	0.328808	0.0207956	0.826406	0.603139	0.651801	0.733716	1	9.11394e-58	2.07867	0.91086	1.81017e-58
BUD31	s17008	1	p53	3	426	0.831816	0.246599	0.0119478	0.965253	0.238218	0.808332	0.8553	1	1.41625e-124	2.89748	0.947725	1.77217e-112
BUD31	s17008	1	γ-H2AX	1	156	0.174229	0.120632	0.00965831	0.149568	0.0623038	0.15515	0.193308	1	1.03796e-35	0.534731	0.796929	4.42099e-16
BUD31	s17008	1	γ-H2AX	2	138	0.744865	0.22799	0.0194078	0.800519	0.26286	0.706487	0.783243	1	3.17035e-38	0.905066	0.655976	6.54308e-14
BUD31	s17008	1	γ-H2AX	3	156	0.646995	0.215527	0.017256	0.665739	0.303862	0.612908	0.681082	1	7.07187e-43	0.372167	0.517064	0.00437458
BUD31	s17009	2	53BP1	1	396	0.16275	0.134427	0.00675523	0.113005	0.0843921	0.149469	0.17603	1	1.21827e-97	0.0434356	0.511052	0.354677
BUD31	s17009	2	53BP1	2	204	0.348325	0.258911	0.0181274	0.247554	0.373643	0.312583	0.384067	1	1.59432e-51	-0.013567	0.564611	0.428727
BUD31	s17009	2	53BP1	3	269	0.369998	0.282998	0.0172547	0.274547	0.448286	0.336026	0.40397	1	1.06592e-67	0.296892	0.583595	0.0625155
BUD31	s17009	2	EdU	1	308	0.603408	0.177497	0.0101138	0.667444	0.200784	0.583507	0.623309	1	1.43427e-81	1.71069	0.870585	3.06492e-60
BUD31	s17009	2	EdU	2	171	0.669425	0.133521	0.0102106	0.71961	0.11432	0.649269	0.689581	1	8.28893e-54	1.40877	0.883659	1.57621e-29
BUD31	s17009	2	EdU	3	246	0.640403	0.161477	0.0102954	0.695982	0.172124	0.620124	0.660682	1	3.73121e-71	1.64123	0.866447	7.17701e-45
BUD31	s17009	2	Morphology (Mitotic aberrations)	1	396	0.562325	0.283187	0.0142307	0.575059	0.495561	0.534347	0.590302	1	1.99375e-88	1.70381	0.896064	5.23883e-76
BUD31	s17009	2	Morphology (Mitotic aberrations)	2	204	0.535004	0.299469	0.020967	0.623903	0.491464	0.493663	0.576345	1	6.8291e-46	1.61795	0.826882	7.99878e-31
BUD31	s17009	2	Morphology (Mitotic aberrations)	3	269	0.534914	0.266022	0.0162196	0.573047	0.426683	0.50298	0.566848	1	1.22204e-59	1.92115	0.872774	5.19643e-55
BUD31	s17009	2	p53	1	311	0.434531	0.25209	0.0142947	0.376983	0.338452	0.406404	0.462658	1	7.10119e-72	1.18731	0.869398	3.91654e-52
BUD31	s17009	2	p53	2	230	0.360249	0.25721	0.0169599	0.284683	0.275167	0.326831	0.393666	1	2.1815e-53	0.993368	0.803347	1.75346e-31
BUD31	s17009	2	p53	3	683	0.649542	0.283808	0.0108596	0.656958	0.517399	0.62822	0.670864	1	3.35409e-160	1.97824	0.908847	1.84649e-154
BUD31	s17009	2	γ-H2AX	1	308	0.199995	0.16537	0.00942285	0.156772	0.0817766	0.181454	0.218537	1	1.52993e-68	0.678451	0.768002	1.08376e-28
BUD31	s17009	2	γ-H2AX	2	171	0.766347	0.17782	0.0135982	0.785224	0.222905	0.739504	0.79319	1	3.33973e-61	1.05772	0.679288	3.2613e-20
BUD31	s17009	2	γ-H2AX	3	246	0.631318	0.206422	0.013161	0.655601	0.264145	0.605395	0.657241	1	8.23858e-65	0.221863	0.543749	0.0438176
CDC27	s2759	1	53BP1	1	85	0.175839	0.15737	0.0170692	0.109777	0.106675	0.141895	0.209783	1	1.02857e-21	0.0232882	0.504106	0.275365
CDC27	s2759	1	53BP1	2	203	0.350551	0.264808	0.0185859	0.253467	0.36138	0.313903	0.387198	1	2.8271e-51	-0.00925304	0.55616	0.306077
CDC27	s2759	1	53BP1	3	193	0.35651	0.26325	0.0189492	0.263424	0.367403	0.319135	0.393885	1	7.86366e-49	0.248811	0.592048	0.0421658
CDC27	s2759	1	EdU	1	51	0.401406	0.307975	0.0431251	0.447165	0.537542	0.314787	0.488025	1	6.55382e-12	0.603015	0.67462	0.000799273
CDC27	s2759	1	EdU	2	130	0.485851	0.267115	0.0234276	0.543595	0.382108	0.439499	0.532203	1	3.2072e-29	0.410172	0.696818	0.000568047
CDC27	s2759	1	EdU	3	127	0.424959	0.296768	0.0263339	0.490458	0.590719	0.372845	0.477073	1	1.46005e-28	0.624755	0.691606	5.41128e-11
CDC27	s2759	1	Morphology (Mitotic aberrations)	1	85	0.44896	0.240687	0.0261062	0.458299	0.36333	0.397045	0.500875	1	8.75677e-21	1.49134	0.877246	9.42373e-17
CDC27	s2759	1	Morphology (Mitotic aberrations)	2	203	0.447429	0.270421	0.0189798	0.459896	0.439934	0.410005	0.484853	1	7.74187e-46	1.35039	0.816202	1.03332e-29
CDC27	s2759	1	Morphology (Mitotic aberrations)	3	193	0.396769	0.260867	0.0187776	0.410664	0.395578	0.359732	0.433806	1	4.60816e-43	1.222	0.796029	2.16199e-25
CDC27	s2759	1	p53	1	237	0.532077	0.319098	0.0207276	0.511494	0.634083	0.491242	0.572912	1	5.37666e-55	1.41648	0.853016	1.20087e-37
CDC27	s2759	1	p53	2	228	0.505645	0.303303	0.0200867	0.44563	0.563532	0.466065	0.545225	1	4.43188e-53	1.48023	0.874086	6.77562e-46
CDC27	s2759	1	p53	3	172	0.668161	0.283418	0.0216104	0.758171	0.485786	0.625504	0.710819	1	1.36695e-41	1.95473	0.912417	4.568e-39
CDC27	s2759	1	γ-H2AX	1	51	0.235178	0.269473	0.0377338	0.123223	0.228105	0.159387	0.310969	1	5.10011e-12	0.513412	0.622923	0.130394
CDC27	s2759	1	γ-H2AX	2	130	0.73658	0.191734	0.0168161	0.774821	0.285847	0.703309	0.769851	1	2.79071e-42	0.975103	0.625208	5.64804e-13
CDC27	s2759	1	γ-H2AX	3	127	0.670009	0.212005	0.0188124	0.719053	0.31932	0.632779	0.707238	1	1.03261e-36	0.522465	0.513734	0.000208643
CDC27	s2761	2	53BP1	1	642	0.234071	0.189641	0.00748454	0.161942	0.178686	0.219374	0.248768	1	1.17785e-157	0.541455	0.649076	2.17489e-21
CDC27	s2761	2	53BP1	2	689	0.487921	0.299169	0.0113974	0.455385	0.573247	0.465543	0.510299	1	2.97097e-172	0.631963	0.69914	1.05291e-22
CDC27	s2761	2	53BP1	3	711	0.557526	0.292087	0.0109541	0.578142	0.53418	0.53602	0.579032	1	2.971e-177	1.10689	0.781495	7.34675e-68
CDC27	s2761	2	EdU	1	406	0.442935	0.257246	0.0127669	0.53502	0.382712	0.417838	0.468033	1	1.813e-89	0.80941	0.740048	2.64112e-35
CDC27	s2761	2	EdU	2	555	0.51589	0.253782	0.0107725	0.660496	0.427335	0.49473	0.53705	1	5.3719e-122	0.70525	0.765123	5.97359e-48
CDC27	s2761	2	EdU	3	589	0.517384	0.250855	0.0103363	0.647758	0.407474	0.497083	0.537684	1	5.93677e-130	0.901405	0.784744	2.03442e-67
CDC27	s2761	2	Morphology (Mitotic aberrations)	1	642	0.299438	0.237698	0.00938119	0.224248	0.332181	0.281016	0.317859	1	6.44127e-143	0.744735	0.731886	3.08846e-42
CDC27	s2761	2	Morphology (Mitotic aberrations)	2	689	0.267277	0.241532	0.00920164	0.171955	0.340556	0.24921	0.285343	1	1.83856e-151	0.491964	0.645772	1.6053e-15
CDC27	s2761	2	Morphology (Mitotic aberrations)	3	711	0.257238	0.252338	0.00946342	0.145923	0.359147	0.238658	0.275817	1	6.71985e-157	0.631474	0.635497	2.37061e-22
CDC27	s2761	2	p53	1	639	0.392576	0.311784	0.012334	0.264328	0.483254	0.368356	0.416796	1	1.08546e-145	0.956036	0.785358	1.49199e-68
CDC27	s2761	2	p53	2	717	0.360207	0.298561	0.01115	0.224923	0.422065	0.338317	0.382098	1	5.44955e-164	0.778044	0.763007	1.58576e-63
CDC27	s2761	2	p53	3	1195	0.456716	0.289997	0.00838898	0.36831	0.47345	0.440258	0.473175	1	1.1625e-279	1.15147	0.830291	6.77782e-177
CDC27	s2761	2	γ-H2AX	1	406	0.177395	0.187128	0.00928699	0.123286	0.134502	0.159139	0.195652	1	5.68722e-90	0.503412	0.643656	3.32207e-13
CDC27	s2761	2	γ-H2AX	2	555	0.706212	0.180955	0.00768112	0.717683	0.267801	0.691124	0.7213	1	2.97429e-181	0.356466	0.569727	2.38381e-09
CDC27	s2761	2	γ-H2AX	3	589	0.618709	0.224722	0.00925953	0.652752	0.314213	0.600523	0.636895	1	3.46383e-147	-0.107552	0.550803	0.0522586
CDC5L	s2739	1	53BP1	1	596	0.229153	0.160012	0.00655434	0.17864	0.175486	0.21628	0.242025	1	1.95761e-146	0.575307	0.676758	1.87534e-27
CDC5L	s2739	1	53BP1	2	265	0.465803	0.322323	0.0198001	0.377753	0.610987	0.426817	0.50479	1	1.15432e-66	0.413437	0.653787	0.000881137
CDC5L	s2739	1	53BP1	3	296	0.469354	0.310415	0.0180425	0.402639	0.599889	0.433846	0.504863	1	2.00581e-74	0.649217	0.687226	1.58868e-10
CDC5L	s2739	1	EdU	1	386	0.58738	0.13815	0.00703167	0.613871	0.0525902	0.573555	0.601205	1	9.2668e-114	1.69343	0.897444	3.68521e-84
CDC5L	s2739	1	EdU	2	206	0.640476	0.201324	0.0140269	0.693282	0.123901	0.61282	0.668131	1	4.18947e-53	1.19733	0.859019	5.95132e-32
CDC5L	s2739	1	EdU	3	235	0.602265	0.230317	0.0150242	0.673921	0.237716	0.572665	0.631865	1	9.36912e-55	1.35	0.842024	9.49955e-41
CDC5L	s2739	1	Morphology (Mitotic aberrations)	1	596	0.296867	0.234157	0.00959143	0.208989	0.311151	0.27803	0.315704	1	4.74127e-133	0.722061	0.743128	4.26504e-41
CDC5L	s2739	1	Morphology (Mitotic aberrations)	2	265	0.407994	0.339189	0.0208362	0.327575	0.670875	0.366968	0.449021	1	7.8308e-59	0.925661	0.695238	1.22657e-12
CDC5L	s2739	1	Morphology (Mitotic aberrations)	3	296	0.390899	0.321268	0.0186733	0.302407	0.613373	0.35415	0.427649	1	1.12698e-65	1.07567	0.728587	2.87278e-26
CDC5L	s2739	1	p53	1	358	0.488547	0.332747	0.0175862	0.352828	0.625766	0.453961	0.523132	1	1.256e-82	1.1918	0.854019	1.0847e-55
CDC5L	s2739	1	p53	2	268	0.454037	0.327912	0.0200304	0.371376	0.589446	0.4146	0.493475	1	6.08532e-62	1.08596	0.820285	1.17279e-35
CDC5L	s2739	1	p53	3	665	0.544674	0.305936	0.0118637	0.493102	0.601392	0.52138	0.567969	1	1.04452e-154	1.44653	0.865201	1.94999e-121
CDC5L	s2739	1	γ-H2AX	1	386	0.197128	0.160293	0.00815872	0.14574	0.0802458	0.181086	0.213169	1	7.04987e-86	0.70984	0.799013	1.83112e-45
CDC5L	s2739	1	γ-H2AX	2	206	0.711801	0.232012	0.016165	0.775279	0.366235	0.67993	0.743672	1	1.6423e-57	0.652676	0.600031	3.54042e-12
CDC5L	s2739	1	γ-H2AX	3	235	0.637078	0.239009	0.0155912	0.67405	0.350928	0.606361	0.667795	1	1.13718e-59	0.242704	0.52053	0.0112492
CDC5L	s2738	2	53BP1	1	795	0.164364	0.126484	0.00448593	0.118402	0.109413	0.155559	0.17317	1	6.03606e-195	0.10814	0.505133	0.53594
CDC5L	s2738	2	53BP1	2	733	0.390102	0.29346	0.0108392	0.279429	0.504738	0.368823	0.411382	1	1.41821e-181	0.281423	0.584517	0.0124468
CDC5L	s2738	2	53BP1	3	715	0.292797	0.235191	0.00879563	0.197031	0.271455	0.275528	0.310065	1	3.87498e-179	0.0421786	0.517769	0.251047
CDC5L	s2738	2	EdU	1	608	0.438569	0.285676	0.0115857	0.566981	0.512369	0.415816	0.461322	1	1.70489e-133	0.700814	0.74632	2.13705e-50
CDC5L	s2738	2	EdU	2	651	0.414144	0.307228	0.0120412	0.489692	0.618756	0.390499	0.437788	1	7.29844e-143	0.313395	0.678372	5.06157e-25
CDC5L	s2738	2	EdU	3	628	0.387095	0.293497	0.0117118	0.408585	0.617854	0.364096	0.410094	1	7.48398e-138	0.396618	0.672728	2.56451e-31
CDC5L	s2738	2	Morphology (Mitotic aberrations)	1	795	0.291948	0.263588	0.0093485	0.190323	0.337838	0.273597	0.310299	1	7.36174e-176	0.697734	0.683714	5.91973e-40
CDC5L	s2738	2	Morphology (Mitotic aberrations)	2	733	0.291478	0.264166	0.0097572	0.197886	0.413235	0.272323	0.310634	1	9.17117e-162	0.573035	0.646553	1.15699e-16
CDC5L	s2738	2	Morphology (Mitotic aberrations)	3	715	0.277396	0.252708	0.00945073	0.161378	0.380081	0.258841	0.295951	1	7.67245e-157	0.725659	0.666205	3.12692e-32
CDC5L	s2738	2	p53	1	850	0.327849	0.299919	0.0102871	0.187754	0.360228	0.307658	0.348041	1	2.051e-193	0.70276	0.719577	6.65225e-52
CDC5L	s2738	2	p53	2	595	0.277202	0.263326	0.0107953	0.167835	0.204452	0.256	0.298403	1	2.37071e-136	0.501002	0.695921	2.20571e-29
CDC5L	s2738	2	p53	3	1314	0.477354	0.311443	0.00859174	0.388378	0.585871	0.460499	0.494209	1	8.65262e-308	1.15313	0.819914	1.40736e-179
CDC5L	s2738	2	γ-H2AX	1	608	0.170936	0.165557	0.00671422	0.125663	0.0803934	0.15775	0.184122	1	2.29118e-134	0.509714	0.686202	2.00049e-33
CDC5L	s2738	2	γ-H2AX	2	651	0.623696	0.211782	0.00830039	0.622827	0.285754	0.607397	0.639995	1	9.34866e-173	-0.151206	0.552608	0.00715146
CDC5L	s2738	2	γ-H2AX	3	628	0.559718	0.231124	0.00922285	0.577905	0.349144	0.541607	0.57783	1	5.71369e-150	-0.395238	0.621975	1.61016e-12
CDCA5	s41425	1	53BP1	1	176	0.442597	0.28341	0.0213628	0.398466	0.456195	0.400435	0.484759	1	6.62209e-44	1.21321	0.830965	3.04183e-22
CDCA5	s41425	1	53BP1	2	114	0.640375	0.318069	0.0297899	0.735912	0.647803	0.581356	0.699394	1	2.67966e-29	1.22337	0.805074	1.83364e-13
CDCA5	s41425	1	53BP1	3	131	0.629896	0.329954	0.0288282	0.681089	0.608289	0.572863	0.686929	1	1.99933e-33	1.21654	0.789569	3.31344e-14
CDCA5	s41425	1	EdU	1	146	0.677443	0.162567	0.0134541	0.741578	0.183831	0.650851	0.704034	1	1.04361e-49	2.15474	0.906321	1.96101e-34
CDCA5	s41425	1	EdU	2	103	0.656828	0.208452	0.0205394	0.710169	0.213206	0.616088	0.697568	1	2.2253e-28	1.12168	0.854071	9.96059e-15
CDCA5	s41425	1	EdU	3	125	0.586646	0.184682	0.0165184	0.606962	0.283377	0.553952	0.619341	1	3.20958e-35	1.38071	0.787554	3.75835e-16
CDCA5	s41425	1	Morphology (Mitotic aberrations)	1	176	0.632704	0.350317	0.0264061	0.734788	0.684019	0.580588	0.684819	1	2.20737e-39	1.66152	0.877664	2.24663e-31
CDCA5	s41425	1	Morphology (Mitotic aberrations)	2	114	0.598629	0.335376	0.0314108	0.759046	0.638759	0.536399	0.66086	1	9.81513e-26	1.66272	0.831002	3.32088e-17
CDCA5	s41425	1	Morphology (Mitotic aberrations)	3	131	0.557761	0.354549	0.0309771	0.5787	0.720597	0.496477	0.619046	1	1.86465e-29	1.47715	0.812573	5.5208e-18
CDCA5	s41425	1	p53	1	132	0.700321	0.365427	0.0318064	0.908917	0.642017	0.6374	0.763241	1	6.2493e-31	1.8258	0.850171	1.04976e-21
CDCA5	s41425	1	p53	2	81	0.679006	0.364046	0.0404496	0.9102	0.672003	0.598509	0.759504	1	2.90586e-19	1.95725	0.849739	1.64298e-15
CDCA5	s41425	1	p53	3	349	0.8569	0.2778	0.0148703	0.999462	0.0918381	0.827653	0.886147	1	2.88265e-105	2.72647	0.934987	1.24896e-86
CDCA5	s41425	1	γ-H2AX	1	146	0.481319	0.264675	0.0219047	0.518418	0.462089	0.438026	0.524613	1	2.84739e-33	1.85765	0.903046	4.06117e-32
CDCA5	s41425	1	γ-H2AX	2	103	0.820159	0.214934	0.0211781	0.90011	0.32209	0.778152	0.862165	1	2.64914e-35	1.39594	0.743248	7.39473e-17
CDCA5	s41425	1	γ-H2AX	3	125	0.766146	0.229719	0.0205467	0.835305	0.307513	0.725478	0.806813	1	5.90183e-38	0.886632	0.66199	1.99349e-11
CDCA5	s41424	2	53BP1	1	250	0.432362	0.293962	0.0185918	0.361507	0.502887	0.395744	0.468979	1	5.34136e-62	1.15989	0.822707	6.70621e-30
CDCA5	s41424	2	53BP1	2	193	0.60062	0.334428	0.0240726	0.681094	0.668754	0.553139	0.6481	1	7.99105e-49	0.852608	0.763466	4.74054e-12
CDCA5	s41424	2	53BP1	3	213	0.562402	0.320632	0.0219693	0.558764	0.637095	0.519096	0.605709	1	8.49525e-54	0.994628	0.762427	6.05668e-18
CDCA5	s41424	2	EdU	1	217	0.675129	0.176732	0.0119974	0.720316	0.20748	0.651482	0.698776	1	2.50385e-67	2.05627	0.909516	7.06738e-51
CDCA5	s41424	2	EdU	2	185	0.683273	0.143719	0.0105664	0.715483	0.131341	0.662427	0.70412	1	7.36538e-58	1.41344	0.884357	3.07832e-31
CDCA5	s41424	2	EdU	3	201	0.646422	0.165458	0.0116705	0.664193	0.219843	0.623409	0.669436	1	9.43058e-63	1.61255	0.843122	5.2372e-32
CDCA5	s41424	2	Morphology (Mitotic aberrations)	1	250	0.589104	0.348299	0.0220284	0.594103	0.70732	0.545719	0.63249	1	1.32949e-55	1.50097	0.867538	8.89052e-41
CDCA5	s41424	2	Morphology (Mitotic aberrations)	2	193	0.485472	0.339142	0.024412	0.522789	0.727536	0.437322	0.533622	1	4.91934e-43	1.26542	0.742783	1.56282e-16
CDCA5	s41424	2	Morphology (Mitotic aberrations)	3	213	0.515252	0.371546	0.0254579	0.593463	0.784431	0.465068	0.565435	1	2.23499e-47	1.36242	0.753485	2.11474e-20
CDCA5	s41424	2	p53	1	229	0.686116	0.34227	0.0226179	0.861921	0.626434	0.64155	0.730683	1	6.37028e-53	1.91294	0.89727	1.1766e-47
CDCA5	s41424	2	p53	2	169	0.712556	0.351837	0.0270644	0.946181	0.550361	0.659126	0.765986	1	2.11374e-39	2.01401	0.874668	2.18738e-32
CDCA5	s41424	2	p53	3	410	0.844757	0.283936	0.0140226	0.997737	0.174377	0.817192	0.872323	1	2.50217e-122	2.66602	0.920505	1.81206e-95
CDCA5	s41424	2	γ-H2AX	1	217	0.398852	0.273242	0.0185489	0.299748	0.461068	0.362292	0.435412	1	7.81761e-49	1.39149	0.87404	7.69004e-39
CDCA5	s41424	2	γ-H2AX	2	185	0.792049	0.201144	0.0147884	0.866102	0.268887	0.762873	0.821226	1	4.98701e-61	1.09555	0.715561	1.02034e-22
CDCA5	s41424	2	γ-H2AX	3	201	0.70953	0.204067	0.0143938	0.712014	0.302279	0.681147	0.737913	1	2.15779e-60	0.632633	0.563617	1.03738e-08
CDCA8	s30268	1	53BP1	1	233	0.464519	0.309629	0.0202844	0.421972	0.572248	0.424553	0.504484	1	7.69753e-58	1.24185	0.815907	2.14673e-27
CDCA8	s30268	1	53BP1	2	198	0.696831	0.336019	0.0238798	0.898737	0.619111	0.649738	0.743924	1	4.93843e-50	1.1747	0.81712	9.50955e-21
CDCA8	s30268	1	53BP1	3	187	0.734675	0.303954	0.0222273	0.888761	0.415179	0.690825	0.778525	1	2.99422e-47	1.62742	0.862306	6.10376e-31
CDCA8	s30268	1	EdU	1	196	0.795497	0.167157	0.0119398	0.823748	0.132614	0.771949	0.819045	1	2.91942e-71	2.60411	0.953056	1.59844e-54
CDCA8	s30268	1	EdU	2	187	0.765481	0.136671	0.00999439	0.78726	0.121898	0.745764	0.785198	1	1.81452e-71	1.77552	0.947024	2.16591e-47
CDCA8	s30268	1	EdU	3	179	0.785357	0.115194	0.00860998	0.820358	0.0921227	0.768366	0.802348	1	3.97151e-72	2.45302	0.967947	2.05887e-53
CDCA8	s30268	1	Morphology (Mitotic aberrations)	1	233	0.85949	0.235341	0.0154177	0.990653	0.189805	0.829114	0.889867	1	1.15732e-75	3.26359	0.968326	3.68871e-66
CDCA8	s30268	1	Morphology (Mitotic aberrations)	2	198	0.764115	0.242468	0.0172315	0.888681	0.150476	0.730133	0.798097	1	5.23414e-56	3.03045	0.942345	3.9995e-53
CDCA8	s30268	1	Morphology (Mitotic aberrations)	3	187	0.823721	0.193473	0.0141482	0.899808	0.0229026	0.79581	0.851633	1	4.91027e-64	3.97338	0.971897	1.73914e-56
CDCA8	s30268	1	p53	1	247	0.873442	0.257846	0.0164064	0.998699	0.0792771	0.841128	0.905757	1	6.69457e-82	3.12246	0.945074	4.982e-65
CDCA8	s30268	1	p53	2	257	0.847665	0.2672	0.0166674	0.993451	0.182835	0.814842	0.880488	1	1.67796e-76	3.10087	0.946702	2.70243e-69
CDCA8	s30268	1	p53	3	411	0.898664	0.233117	0.0114988	0.999647	0.0321912	0.87606	0.921268	1	1.30012e-147	3.2836	0.957462	1.78128e-113
CDCA8	s30268	1	γ-H2AX	1	196	0.602706	0.248747	0.0177676	0.654626	0.377414	0.567665	0.637748	1	7.37811e-48	2.56913	0.968659	1.18284e-56
CDCA8	s30268	1	γ-H2AX	2	187	0.91406	0.122517	0.00895932	0.957153	0.0996779	0.896385	0.931735	1	5.20816e-83	2.02862	0.89382	1.09498e-47
CDCA8	s30268	1	γ-H2AX	3	179	0.823447	0.15801	0.0118102	0.879029	0.226871	0.800141	0.846753	1	1.45398e-70	1.23993	0.729754	3.19329e-24
CDCA8	s30269	2	53BP1	1	214	0.448979	0.269331	0.0184111	0.402778	0.470727	0.412688	0.48527	1	3.34968e-53	1.29411	0.852676	2.84539e-30
CDCA8	s30269	2	53BP1	2	151	0.733752	0.288467	0.0234751	0.88626	0.387626	0.687368	0.780137	1	2.27426e-38	1.49004	0.870459	3.835e-23
CDCA8	s30269	2	53BP1	3	126	0.725449	0.291919	0.0260063	0.897257	0.373153	0.673979	0.776919	1	3.30607e-32	1.69906	0.876186	7.5625e-24
CDCA8	s30269	2	EdU	1	192	0.741348	0.140366	0.01013	0.777694	0.124653	0.721367	0.761329	1	1.95251e-72	2.43805	0.951859	4.08537e-53
CDCA8	s30269	2	EdU	2	137	0.702611	0.209449	0.0178944	0.764889	0.132009	0.667224	0.737998	1	1.3197e-40	1.29994	0.900616	3.99956e-27
CDCA8	s30269	2	EdU	3	123	0.722787	0.162726	0.0146725	0.765651	0.122246	0.693741	0.751833	1	2.05022e-40	1.96757	0.925733	5.6664e-31
CDCA8	s30269	2	Morphology (Mitotic aberrations)	1	214	0.795709	0.274623	0.0187729	0.972711	0.371691	0.758705	0.832714	1	3.63054e-55	2.64347	0.958027	2.42309e-57
CDCA8	s30269	2	Morphology (Mitotic aberrations)	2	151	0.68927	0.308522	0.0251072	0.866458	0.394313	0.639661	0.73888	1	3.43451e-34	2.20584	0.883803	9.6877e-31
CDCA8	s30269	2	Morphology (Mitotic aberrations)	3	126	0.782698	0.231045	0.0205831	0.897403	0.268038	0.741962	0.823435	1	6.84295e-40	3.1602	0.958626	4.46153e-36
CDCA8	s30269	2	p53	1	211	0.810818	0.285144	0.0196302	0.977794	0.30686	0.772121	0.849516	1	1.9231e-56	2.75484	0.935583	5.52629e-54
CDCA8	s30269	2	p53	2	223	0.769115	0.307977	0.0206237	0.94577	0.402714	0.728472	0.809758	1	1.43493e-51	2.53723	0.917854	1.45203e-54
CDCA8	s30269	2	p53	3	410	0.855907	0.256367	0.0126611	0.986903	0.151438	0.831018	0.880796	1	8.41559e-133	2.90349	0.940322	1.07636e-104
CDCA8	s30269	2	γ-H2AX	1	192	0.48165	0.276303	0.0199405	0.439597	0.52727	0.442318	0.520982	1	2.69122e-45	1.76725	0.937485	1.01337e-47
CDCA8	s30269	2	γ-H2AX	2	137	0.896737	0.157344	0.0134428	0.946369	0.123586	0.870153	0.923321	1	3.58512e-55	1.87226	0.872822	2.25923e-32
CDCA8	s30269	2	γ-H2AX	3	123	0.832032	0.135327	0.012202	0.872954	0.147131	0.807877	0.856187	1	2.11521e-49	1.35371	0.744154	2.26947e-19
CENPE	s2917	1	53BP1	1	370	0.14551	0.114805	0.00596842	0.106148	0.0729153	0.133774	0.157247	1	2.70462e-91	-0.118427	0.56724	0.000443398
CENPE	s2917	1	53BP1	2	360	0.373694	0.297811	0.015696	0.258955	0.457298	0.342827	0.404562	1	3.27537e-90	0.106023	0.561243	0.596722
CENPE	s2917	1	53BP1	3	386	0.387694	0.285282	0.0145205	0.273761	0.463824	0.359144	0.416243	1	1.00788e-96	0.446265	0.613621	1.00819e-06
CENPE	s2917	1	EdU	1	200	0.364707	0.300266	0.021232	0.400994	0.563211	0.322838	0.406575	1	1.61742e-44	0.534699	0.650145	7.69689e-10
CENPE	s2917	1	EdU	2	286	0.518943	0.263012	0.0155522	0.655068	0.358169	0.488331	0.549554	1	2.49735e-63	0.624146	0.750139	9.18888e-19
CENPE	s2917	1	EdU	3	334	0.442151	0.27052	0.0148022	0.564937	0.507699	0.413033	0.471269	1	9.15126e-74	0.67316	0.702948	2.11534e-24
CENPE	s2917	1	Morphology (Mitotic aberrations)	1	370	0.346996	0.230094	0.011962	0.293114	0.327038	0.323474	0.370518	1	3.59126e-83	0.886796	0.80407	5.10925e-35
CENPE	s2917	1	Morphology (Mitotic aberrations)	2	360	0.352974	0.290314	0.0153009	0.280003	0.492609	0.322883	0.383064	1	7.52496e-80	0.790362	0.704987	7.88683e-20
CENPE	s2917	1	Morphology (Mitotic aberrations)	3	386	0.293437	0.273407	0.0139161	0.185907	0.388567	0.266076	0.320798	1	2.23819e-85	0.758977	0.668368	2.47504e-20
CENPE	s2917	1	p53	1	366	0.557931	0.340935	0.017821	0.51789	0.708824	0.522886	0.592975	1	3.59021e-84	1.42346	0.866316	1.10915e-61
CENPE	s2917	1	p53	2	473	0.516639	0.340137	0.0156395	0.455884	0.697851	0.485907	0.54737	1	1.7572e-108	1.34588	0.833384	2.79205e-71
CENPE	s2917	1	p53	3	654	0.616543	0.335392	0.0131149	0.680934	0.668727	0.590791	0.642296	1	1.52288e-152	1.60899	0.865591	8.77064e-118
CENPE	s2917	1	γ-H2AX	1	200	0.210026	0.213733	0.0151132	0.132067	0.212129	0.180223	0.239828	1	8.26188e-45	0.594735	0.649605	2.18903e-06
CENPE	s2917	1	γ-H2AX	2	286	0.720627	0.199035	0.0117692	0.755036	0.288324	0.697462	0.743793	1	4.3969e-88	0.598588	0.599624	7.7696e-13
CENPE	s2917	1	γ-H2AX	3	334	0.652187	0.198964	0.0108868	0.656769	0.277938	0.630771	0.673602	1	6.28708e-97	0.227025	0.520004	0.0301632
CENPE	s2915	2	53BP1	1	454	0.177354	0.153285	0.00719403	0.126029	0.103981	0.163216	0.191492	1	8.57569e-112	0.163236	0.516279	0.485186
CENPE	s2915	2	53BP1	2	461	0.431646	0.315654	0.0147015	0.308633	0.574337	0.402755	0.460536	1	3.22761e-115	0.369982	0.620548	0.000571254
CENPE	s2915	2	53BP1	3	476	0.385946	0.287376	0.0131718	0.283405	0.46403	0.360064	0.411829	1	4.90984e-119	0.432611	0.606268	3.67169e-06
CENPE	s2915	2	EdU	1	340	0.452574	0.252679	0.0137035	0.557519	0.349211	0.425619	0.479528	1	4.49447e-75	0.900488	0.754574	7.02908e-35
CENPE	s2915	2	EdU	2	417	0.506664	0.266839	0.0130672	0.645674	0.398365	0.480978	0.53235	1	7.23714e-92	0.596386	0.73534	7.20097e-25
CENPE	s2915	2	EdU	3	411	0.458099	0.274757	0.0135528	0.574715	0.467703	0.431457	0.48474	1	1.475e-90	0.701582	0.70208	3.41695e-28
CENPE	s2915	2	Morphology (Mitotic aberrations)	1	454	0.284261	0.254302	0.011935	0.186453	0.322308	0.260806	0.307716	1	2.5707e-100	0.577477	0.685624	4.1664e-15
CENPE	s2915	2	Morphology (Mitotic aberrations)	2	461	0.310839	0.274844	0.0128007	0.224637	0.417085	0.285683	0.335994	1	1.56301e-101	0.685587	0.655377	1.59157e-16
CENPE	s2915	2	Morphology (Mitotic aberrations)	3	476	0.279849	0.266915	0.012234	0.169229	0.393885	0.255809	0.303888	1	8.72921e-105	0.716526	0.650108	6.21368e-20
CENPE	s2915	2	p53	1	689	0.435261	0.32801	0.0124962	0.326225	0.619644	0.410726	0.459796	1	6.1689e-157	1.08596	0.780808	2.71072e-71
CENPE	s2915	2	p53	2	857	0.406255	0.30894	0.0105532	0.300204	0.474257	0.385542	0.426968	1	2.41588e-195	0.922544	0.796044	1.50415e-92
CENPE	s2915	2	p53	3	957	0.577829	0.306137	0.009896	0.584491	0.592019	0.558409	0.59725	1	5.38163e-223	1.59695	0.874794	2.01351e-182
CENPE	s2915	2	γ-H2AX	1	340	0.190182	0.191314	0.0103755	0.120918	0.131684	0.169774	0.210591	1	3.65103e-75	0.566989	0.662182	7.37421e-13
CENPE	s2915	2	γ-H2AX	2	417	0.703767	0.211707	0.0103673	0.731122	0.310433	0.683388	0.724146	1	1.50578e-121	0.432401	0.573383	2.7958e-11
CENPE	s2915	2	γ-H2AX	3	411	0.666918	0.206283	0.0101752	0.697491	0.257247	0.646916	0.68692	1	1.18211e-114	0.226581	0.506153	0.00473869
CENPK	s34445	1	53BP1	1	774	0.180056	0.110651	0.00397727	0.146098	0.134491	0.172248	0.187863	1	7.7707e-190	0.280376	0.589582	2.39125e-10
CENPK	s34445	1	53BP1	2	878	0.45021	0.264547	0.00892801	0.408346	0.468807	0.432687	0.467733	1	1.73296e-218	0.582164	0.693312	6.15777e-30
CENPK	s34445	1	53BP1	3	673	0.45108	0.267889	0.0103264	0.396526	0.472668	0.430804	0.471356	1	7.18745e-168	0.714171	0.71295	6.96539e-33
CENPK	s34445	1	EdU	1	546	0.380793	0.273876	0.0117208	0.502316	0.543431	0.357769	0.403816	1	5.51695e-120	0.507615	0.704995	1.57035e-32
CENPK	s34445	1	EdU	2	709	0.467629	0.27011	0.0101442	0.640468	0.492896	0.447712	0.487545	1	1.6912e-155	0.516301	0.708646	4.10576e-39
CENPK	s34445	1	EdU	3	590	0.39467	0.283184	0.0116585	0.481262	0.572499	0.371772	0.417567	1	1.42451e-129	0.427705	0.675026	1.55519e-30
CENPK	s34445	1	Morphology (Mitotic aberrations)	1	774	0.326614	0.218616	0.00785799	0.253011	0.290133	0.311189	0.34204	1	1.45057e-174	0.974651	0.804014	2.39006e-97
CENPK	s34445	1	Morphology (Mitotic aberrations)	2	878	0.30688	0.221946	0.00749032	0.22917	0.323289	0.292178	0.321581	1	2.99191e-196	0.747326	0.741652	3.25921e-63
CENPK	s34445	1	Morphology (Mitotic aberrations)	3	673	0.30234	0.233052	0.0089835	0.212649	0.366386	0.284701	0.319979	1	2.00044e-148	0.901636	0.742075	5.90487e-62
CENPK	s34445	1	p53	1	761	0.316598	0.248242	0.00899875	0.227642	0.275568	0.298932	0.334263	1	4.82105e-173	0.755829	0.766861	8.07973e-71
CENPK	s34445	1	p53	2	729	0.300426	0.229543	0.00850161	0.225075	0.234378	0.283735	0.317116	1	1.38234e-166	0.643311	0.771063	7.45129e-70
CENPK	s34445	1	p53	3	1423	0.493576	0.279175	0.00740073	0.438748	0.456364	0.479058	0.508093	1	0	1.34079	0.850898	1.22147e-238
CENPK	s34445	1	γ-H2AX	1	546	0.159816	0.160105	0.00685188	0.1219	0.0739946	0.146356	0.173275	1	1.32654e-121	0.428606	0.655202	1.04113e-21
CENPK	s34445	1	γ-H2AX	2	709	0.744221	0.15332	0.00575806	0.773669	0.196541	0.732916	0.755526	1	2.53196e-241	0.516883	0.639747	9.52164e-25
CENPK	s34445	1	γ-H2AX	3	590	0.666937	0.18717	0.00770568	0.70838	0.243208	0.651803	0.682071	1	2.31623e-175	0.11859	0.500605	0.178732
CENPK	s34446	2	53BP1	1	825	0.131641	0.0808379	0.00281441	0.104527	0.0717532	0.126117	0.137165	1	2.94245e-202	-0.211091	0.577131	7.01375e-07
CENPK	s34446	2	53BP1	2	983	0.281393	0.220099	0.00702007	0.187917	0.26469	0.267616	0.295169	1	1.88987e-244	-0.131118	0.514134	5.28677e-06
CENPK	s34446	2	53BP1	3	958	0.256774	0.200018	0.00646228	0.174652	0.234347	0.244092	0.269456	1	1.96254e-238	-0.199117	0.529678	3.45954e-10
CENPK	s34446	2	EdU	1	614	0.174248	0.225189	0.0090879	0.0962415	0.109762	0.156401	0.192095	1	8.40243e-135	-0.286497	0.536526	0.0221803
CENPK	s34446	2	EdU	2	860	0.300826	0.187267	0.00638576	0.307358	0.231513	0.288292	0.313359	1	1.20891e-189	-0.0640795	0.566122	0.0448816
CENPK	s34446	2	EdU	3	846	0.363737	0.235244	0.00808786	0.462732	0.443189	0.347862	0.379611	1	2.17761e-185	0.37729	0.59883	1.50984e-15
CENPK	s34446	2	Morphology (Mitotic aberrations)	1	825	0.281148	0.240656	0.00837856	0.189687	0.306778	0.264702	0.297594	1	1.79033e-183	0.691593	0.697994	1.80544e-47
CENPK	s34446	2	Morphology (Mitotic aberrations)	2	983	0.285562	0.263975	0.00841949	0.191904	0.389159	0.26904	0.302084	1	2.79491e-216	0.546452	0.633557	8.01368e-19
CENPK	s34446	2	Morphology (Mitotic aberrations)	3	958	0.238123	0.243723	0.00787433	0.133902	0.289199	0.22267	0.253576	1	6.30314e-210	0.54687	0.610509	7.35452e-22
CENPK	s34446	2	p53	1	1024	0.3453	0.281886	0.00880895	0.235232	0.332978	0.328015	0.362586	1	1.36044e-232	0.769768	0.769835	9.56917e-87
CENPK	s34446	2	p53	2	1091	0.360671	0.281185	0.00851294	0.252312	0.381539	0.343967	0.377375	1	3.08113e-248	0.818796	0.783638	5.85298e-110
CENPK	s34446	2	p53	3	1495	0.422563	0.28879	0.00746899	0.320256	0.464325	0.407912	0.437214	1	0	1.01606	0.800617	8.21482e-186
CENPK	s34446	2	γ-H2AX	1	614	0.166999	0.117097	0.00472563	0.141614	0.0595801	0.157719	0.176279	1	1.38453e-136	0.596209	0.775717	1.85896e-65
CENPK	s34446	2	γ-H2AX	2	860	0.655475	0.191667	0.00653578	0.669921	0.2516	0.642647	0.668303	1	3.59001e-247	-0.105483	0.506658	0.067947
CENPK	s34446	2	γ-H2AX	3	846	0.555411	0.207839	0.00714566	0.583855	0.28404	0.541385	0.569436	1	7.50394e-198	-0.569749	0.639322	8.45746e-33
CEP192	s30227	1	53BP1	1	370	0.181176	0.140852	0.00732255	0.127609	0.126572	0.166777	0.195575	1	2.69914e-91	0.169219	0.537584	0.232217
CEP192	s30227	1	53BP1	2	240	0.426409	0.301772	0.0194793	0.324756	0.530589	0.388036	0.464782	1	1.85693e-60	0.301569	0.628091	0.0278229
CEP192	s30227	1	53BP1	3	298	0.350606	0.279268	0.0161776	0.219242	0.417743	0.318769	0.382443	1	6.6208e-75	0.221248	0.5614	0.369949
CEP192	s30227	1	EdU	1	262	0.555997	0.243254	0.0150283	0.627539	0.165232	0.526405	0.585589	1	4.69621e-58	1.37858	0.841004	1.4009e-45
CEP192	s30227	1	EdU	2	204	0.597464	0.242058	0.0169474	0.690373	0.175998	0.564049	0.63088	1	2.1606e-45	0.962204	0.828415	5.5665e-26
CEP192	s30227	1	EdU	3	253	0.57227	0.247278	0.0155462	0.67987	0.372006	0.541653	0.602887	1	1.52997e-56	1.18297	0.821523	7.43774e-39
CEP192	s30227	1	Morphology (Mitotic aberrations)	1	370	0.47809	0.316881	0.0164739	0.427896	0.611812	0.445695	0.510484	1	5.8491e-82	1.22213	0.831982	3.93514e-45
CEP192	s30227	1	Morphology (Mitotic aberrations)	2	240	0.54707	0.310489	0.020042	0.59956	0.621867	0.507589	0.586552	1	4.29711e-54	1.56777	0.842553	6.99591e-38
CEP192	s30227	1	Morphology (Mitotic aberrations)	3	298	0.480786	0.337113	0.0195284	0.482809	0.666308	0.442354	0.519218	1	3.17888e-66	1.37913	0.79566	4.22145e-41
CEP192	s30227	1	p53	1	304	0.550632	0.33806	0.0193891	0.49864	0.698507	0.512477	0.588786	1	5.62491e-70	1.4004	0.858021	4.4226e-49
CEP192	s30227	1	p53	2	405	0.549521	0.344825	0.0171345	0.558652	0.702333	0.515837	0.583205	1	5.40292e-93	1.43776	0.843771	4.75848e-64
CEP192	s30227	1	p53	3	745	0.735345	0.309844	0.0113518	0.895378	0.481312	0.71306	0.75763	1	1.48436e-173	2.20118	0.911259	3.95482e-169
CEP192	s30227	1	γ-H2AX	1	262	0.202084	0.151954	0.00938776	0.158621	0.116265	0.183598	0.220569	1	2.97299e-58	0.686014	0.791839	1.6146e-26
CEP192	s30227	1	γ-H2AX	2	204	0.807929	0.16572	0.0116027	0.845712	0.205432	0.785052	0.830806	1	9.46995e-76	1.29143	0.746741	6.74697e-32
CEP192	s30227	1	γ-H2AX	3	253	0.701087	0.194555	0.0122315	0.747317	0.24556	0.676998	0.725177	1	2.30911e-78	0.541433	0.553934	1.89678e-08
CEP192	s30228	2	53BP1	1	829	0.14582	0.105195	0.00365358	0.109519	0.072277	0.138649	0.152991	1	3.10362e-203	-0.0506202	0.538552	0.0279652
CEP192	s30228	2	53BP1	2	500	0.287488	0.238852	0.0106818	0.174261	0.286502	0.266501	0.308474	1	2.07989e-125	-0.192336	0.519244	7.86227e-07
CEP192	s30228	2	53BP1	3	594	0.31146	0.253306	0.0103933	0.200699	0.317361	0.291048	0.331872	1	2.80364e-148	0.0978553	0.526046	0.408651
CEP192	s30228	2	EdU	1	632	0.466216	0.272569	0.0108422	0.595701	0.508703	0.444925	0.487507	1	1.00613e-138	0.829208	0.782355	2.1458e-69
CEP192	s30228	2	EdU	2	420	0.463634	0.283662	0.0138413	0.596973	0.551003	0.436427	0.490841	1	1.60862e-92	0.432887	0.707472	2.61637e-18
CEP192	s30228	2	EdU	3	512	0.463784	0.292225	0.0129146	0.622029	0.555602	0.438411	0.489156	1	1.15548e-112	0.679079	0.739976	3.07884e-46
CEP192	s30228	2	Morphology (Mitotic aberrations)	1	829	0.317456	0.278347	0.00966739	0.211034	0.356294	0.29848	0.336431	1	5.76885e-183	0.780879	0.702856	3.54148e-49
CEP192	s30228	2	Morphology (Mitotic aberrations)	2	500	0.392042	0.35347	0.0158077	0.260171	0.64841	0.360984	0.4231	1	3.70727e-110	0.841635	0.67264	1.7522e-19
CEP192	s30228	2	Morphology (Mitotic aberrations)	3	594	0.322049	0.313463	0.0128616	0.186864	0.523529	0.296789	0.347309	1	6.22763e-131	0.792041	0.640887	2.18838e-19
CEP192	s30228	2	p53	1	758	0.490054	0.327952	0.0119117	0.414009	0.622814	0.46667	0.513438	1	1.11062e-172	1.28928	0.830558	3.94295e-109
CEP192	s30228	2	p53	2	756	0.475512	0.329651	0.0119893	0.395218	0.617475	0.451975	0.499048	1	5.32321e-173	1.15659	0.821411	1.46793e-99
CEP192	s30228	2	p53	3	1410	0.571862	0.314727	0.00838154	0.562412	0.61036	0.55542	0.588303	1	0	1.53331	0.86585	2.68416e-255
CEP192	s30228	2	γ-H2AX	1	632	0.174952	0.12437	0.00494719	0.146403	0.0661916	0.165237	0.184667	1	2.79237e-139	0.654648	0.782854	1.45102e-71
CEP192	s30228	2	γ-H2AX	2	420	0.704504	0.204747	0.00999062	0.737287	0.295183	0.684866	0.724142	1	7.25544e-125	0.44226	0.579341	7.01235e-13
CEP192	s30228	2	γ-H2AX	3	512	0.624015	0.180353	0.00797056	0.640561	0.240736	0.608356	0.639674	1	3.83368e-146	-0.0524164	0.565909	0.0445374
CKAP5	s18927	1	53BP1	1	399	0.248263	0.195342	0.00977933	0.174728	0.222914	0.229037	0.267488	1	2.25502e-98	0.568323	0.652803	4.28759e-12
CKAP5	s18927	1	53BP1	2	283	0.49737	0.318167	0.018913	0.461236	0.634439	0.460141	0.534598	1	3.97972e-71	0.531209	0.690528	6.75157e-07
CKAP5	s18927	1	53BP1	3	164	0.46451	0.321995	0.0251436	0.407465	0.650654	0.414861	0.514159	1	1.28155e-41	0.580993	0.662702	7.24422e-05
CKAP5	s18927	1	EdU	1	252	0.500399	0.194614	0.0122595	0.54527	0.226735	0.476254	0.524544	1	7.10695e-56	1.29436	0.779124	1.90287e-33
CKAP5	s18927	1	EdU	2	247	0.589645	0.183277	0.0116617	0.655135	0.198267	0.566675	0.612614	1	2.32082e-60	1.01069	0.797012	1.10901e-22
CKAP5	s18927	1	EdU	3	143	0.584842	0.192941	0.0161345	0.642758	0.212529	0.552947	0.616737	1	7.45605e-35	1.35676	0.813289	2.36504e-21
CKAP5	s18927	1	Morphology (Mitotic aberrations)	1	399	0.361544	0.282623	0.0141489	0.275286	0.458911	0.333728	0.389359	1	1.0769e-88	0.83571	0.734879	1.11458e-22
CKAP5	s18927	1	Morphology (Mitotic aberrations)	2	283	0.365164	0.323524	0.0192315	0.272813	0.627826	0.327309	0.403019	1	8.74596e-63	0.783431	0.649626	2.65741e-08
CKAP5	s18927	1	Morphology (Mitotic aberrations)	3	164	0.375219	0.323096	0.0252295	0.283218	0.600094	0.3254	0.425038	1	8.59452e-37	0.905822	0.683379	5.57487e-08
CKAP5	s18927	1	p53	1	354	0.646291	0.348929	0.0185453	0.800198	0.681534	0.609817	0.682764	1	3.51493e-81	1.71061	0.868828	2.11714e-61
CKAP5	s18927	1	p53	2	296	0.644912	0.352869	0.0205101	0.772694	0.648159	0.604547	0.685276	1	3.73432e-68	1.72291	0.843678	1.02091e-46
CKAP5	s18927	1	p53	3	627	0.82471	0.287584	0.011485	0.988483	0.221197	0.802156	0.847264	1	1.18435e-162	2.64944	0.931396	3.74737e-154
CKAP5	s18927	1	γ-H2AX	1	252	0.274714	0.244429	0.0153976	0.159574	0.355241	0.244389	0.305039	1	1.28468e-56	0.87605	0.719849	3.04564e-16
CKAP5	s18927	1	γ-H2AX	2	247	0.758427	0.198734	0.0126451	0.797012	0.307072	0.733521	0.783334	1	2.02659e-81	0.841896	0.653574	9.5532e-19
CKAP5	s18927	1	γ-H2AX	3	143	0.737614	0.200613	0.0167761	0.798755	0.292438	0.704451	0.770777	1	1.13423e-43	0.778809	0.611089	2.02634e-09
CKAP5	s18928	2	53BP1	1	175	0.202293	0.181127	0.0136919	0.132818	0.136664	0.17527	0.229317	1	1.16088e-43	0.174669	0.568482	0.576933
CKAP5	s18928	2	53BP1	2	164	0.35336	0.282903	0.022091	0.234514	0.453302	0.309739	0.396982	1	1.35176e-41	0.0141538	0.544595	0.256447
CKAP5	s18928	2	53BP1	3	139	0.301832	0.267702	0.0227062	0.175949	0.329736	0.256935	0.346729	1	2.08455e-35	0.0367491	0.511984	0.177407
CKAP5	s18928	2	EdU	1	116	0.334122	0.222812	0.0206876	0.334173	0.334365	0.293144	0.3751	1	3.5305e-26	0.461696	0.63125	1.37341e-05
CKAP5	s18928	2	EdU	2	131	0.501413	0.193187	0.0168789	0.544807	0.255354	0.46802	0.534806	1	5.22254e-31	0.528195	0.686123	0.0120359
CKAP5	s18928	2	EdU	3	97	0.475378	0.227324	0.0230813	0.529529	0.314005	0.429562	0.521194	1	5.25721e-22	0.831277	0.704031	1.39639e-07
CKAP5	s18928	2	Morphology (Mitotic aberrations)	1	175	0.330516	0.260561	0.0196965	0.268552	0.367811	0.291641	0.36939	1	3.46013e-39	0.71166	0.720453	2.21428e-09
CKAP5	s18928	2	Morphology (Mitotic aberrations)	2	164	0.293902	0.305031	0.0238189	0.162224	0.480302	0.246868	0.340935	1	1.04485e-36	0.594149	0.57726	0.0222905
CKAP5	s18928	2	Morphology (Mitotic aberrations)	3	139	0.367789	0.302913	0.0256927	0.282332	0.530729	0.316987	0.418592	1	2.20882e-31	0.902488	0.709113	1.15009e-08
CKAP5	s18928	2	p53	1	194	0.504233	0.357963	0.0257002	0.482526	0.701926	0.453544	0.554922	1	3.49075e-45	1.2043	0.78377	5.42065e-20
CKAP5	s18928	2	p53	2	179	0.404932	0.343148	0.0256481	0.265536	0.607905	0.354318	0.455545	1	8.14891e-42	0.913744	0.708034	7.08981e-10
CKAP5	s18928	2	p53	3	369	0.616995	0.335219	0.0174508	0.644096	0.670941	0.582679	0.651311	1	1.11652e-86	1.52875	0.850265	8.08985e-58
CKAP5	s18928	2	γ-H2AX	1	116	0.239693	0.24994	0.0232064	0.125618	0.304699	0.193725	0.28566	1	2.05648e-26	0.680507	0.615946	0.00585899
CKAP5	s18928	2	γ-H2AX	2	131	0.688623	0.201056	0.0175664	0.686372	0.287101	0.65387	0.723376	1	5.3128e-41	0.724207	0.539185	5.33983e-08
CKAP5	s18928	2	γ-H2AX	3	97	0.740647	0.210946	0.0214183	0.776407	0.284076	0.698133	0.783162	1	9.25332e-30	0.836402	0.617547	1.11664e-07
DYNC1H1	s4200	1	53BP1	1	718	0.220232	0.157248	0.00586844	0.165665	0.180998	0.208711	0.231754	1	3.5619e-176	0.525055	0.638946	7.7599e-21
DYNC1H1	s4200	1	53BP1	2	644	0.504691	0.309515	0.0121966	0.470019	0.595539	0.480742	0.528641	1	1.52919e-160	0.672601	0.709179	4.95578e-23
DYNC1H1	s4200	1	53BP1	3	748	0.437364	0.29326	0.0107227	0.368342	0.549575	0.416314	0.458414	1	1.13122e-185	0.615721	0.661963	1.63037e-20
DYNC1H1	s4200	1	EdU	1	436	0.596072	0.180031	0.00862192	0.643019	0.11736	0.579127	0.613018	1	2.61581e-107	1.53807	0.883992	4.46615e-85
DYNC1H1	s4200	1	EdU	2	522	0.632099	0.198603	0.00869263	0.71235	0.132449	0.615022	0.649175	1	1.2436e-122	1.20735	0.864234	1.12628e-85
DYNC1H1	s4200	1	EdU	3	560	0.607028	0.204482	0.00864096	0.683337	0.187162	0.590056	0.624001	1	2.35404e-127	1.32957	0.846961	4.0556e-90
DYNC1H1	s4200	1	Morphology (Mitotic aberrations)	1	718	0.449693	0.332201	0.0123976	0.400522	0.644873	0.425353	0.474033	1	1.06116e-157	1.16479	0.759021	4.08028e-63
DYNC1H1	s4200	1	Morphology (Mitotic aberrations)	2	644	0.399454	0.323773	0.0127584	0.339843	0.653197	0.374401	0.424508	1	2.179e-141	0.913809	0.687699	7.37145e-28
DYNC1H1	s4200	1	Morphology (Mitotic aberrations)	3	748	0.336669	0.319331	0.0116759	0.209885	0.581642	0.313748	0.359591	1	5.36934e-164	0.848997	0.636711	1.03285e-23
DYNC1H1	s4200	1	p53	1	634	0.622042	0.328449	0.0130444	0.697894	0.602042	0.596426	0.647657	1	1.67809e-144	1.80214	0.862412	1.0204e-111
DYNC1H1	s4200	1	p53	2	919	0.617369	0.336348	0.0110951	0.664618	0.659792	0.595595	0.639144	1	7.6144e-210	1.63036	0.863913	1.42525e-152
DYNC1H1	s4200	1	p53	3	1364	0.73797	0.32271	0.00873786	0.921958	0.482734	0.720829	0.755111	1	3.56859e-317	2.13947	0.889082	6.4588e-275
DYNC1H1	s4200	1	γ-H2AX	1	436	0.192987	0.125493	0.00601003	0.16623	0.0766802	0.181174	0.204799	1	2.69788e-97	0.797654	0.813307	2.37532e-59
DYNC1H1	s4200	1	γ-H2AX	2	522	0.664225	0.2097	0.00917831	0.706658	0.260806	0.646194	0.682256	1	5.64755e-139	0.135788	0.517485	0.00171348
DYNC1H1	s4200	1	γ-H2AX	3	560	0.601698	0.226407	0.00956742	0.650573	0.309216	0.582906	0.620491	1	2.93021e-135	-0.170318	0.571754	0.00301168
DYNC1H1	s4201	2	53BP1	1	286	0.178815	0.132206	0.00781748	0.125328	0.136399	0.163428	0.194202	1	8.71617e-71	0.113926	0.520797	0.926424
DYNC1H1	s4201	2	53BP1	2	491	0.449774	0.297045	0.0134055	0.406045	0.5506	0.423435	0.476113	1	1.15943e-122	0.453725	0.658674	2.92677e-08
DYNC1H1	s4201	2	53BP1	3	309	0.412865	0.288887	0.0164342	0.317831	0.510082	0.380527	0.445202	1	1.25347e-77	0.484771	0.639227	2.18237e-06
DYNC1H1	s4201	2	EdU	1	182	0.521333	0.240078	0.0177958	0.61008	0.234927	0.486219	0.556447	1	1.38362e-40	1.15573	0.813557	2.21731e-26
DYNC1H1	s4201	2	EdU	2	403	0.5333	0.263397	0.0131207	0.667045	0.331116	0.507507	0.559094	1	8.18761e-89	0.687819	0.773709	1.32464e-34
DYNC1H1	s4201	2	EdU	3	267	0.535806	0.264967	0.0162157	0.651403	0.293082	0.503878	0.567733	1	3.80579e-59	1.02214	0.775596	1.77907e-31
DYNC1H1	s4201	2	Morphology (Mitotic aberrations)	1	286	0.3557	0.266807	0.0157766	0.295732	0.398874	0.324646	0.386753	1	4.89476e-64	0.811303	0.766458	1.13929e-20
DYNC1H1	s4201	2	Morphology (Mitotic aberrations)	2	491	0.30827	0.253243	0.0114287	0.244449	0.369304	0.285815	0.330726	1	1.91391e-108	0.699479	0.688574	6.57178e-24
DYNC1H1	s4201	2	Morphology (Mitotic aberrations)	3	309	0.324628	0.295165	0.0167914	0.232608	0.493944	0.291587	0.357668	1	2.52005e-68	0.868793	0.668983	1.32194e-16
DYNC1H1	s4201	2	p53	1	335	0.509857	0.343211	0.0187516	0.429505	0.70032	0.472971	0.546743	1	3.12456e-77	1.22355	0.828486	1.51233e-44
DYNC1H1	s4201	2	p53	2	413	0.479108	0.298844	0.0147051	0.417442	0.519822	0.450201	0.508014	1	1.06063e-95	1.32023	0.861042	2.53665e-72
DYNC1H1	s4201	2	p53	3	698	0.60216	0.305056	0.0115466	0.627139	0.568027	0.57949	0.62483	1	6.92289e-163	1.68696	0.883844	5.75636e-140
DYNC1H1	s4201	2	γ-H2AX	1	182	0.230805	0.199775	0.0148083	0.149034	0.15833	0.201586	0.260024	1	1.1628e-41	0.734068	0.777157	3.49501e-16
DYNC1H1	s4201	2	γ-H2AX	2	403	0.702972	0.203198	0.010122	0.735609	0.282624	0.683073	0.722871	1	8.72459e-119	0.443426	0.573732	1.41126e-11
DYNC1H1	s4201	2	γ-H2AX	3	267	0.670964	0.230433	0.0141023	0.698785	0.317505	0.643198	0.698731	1	4.8521e-73	0.353463	0.521785	8.44161e-05
EFTUD2	s17862	1	53BP1	1	74	0.304993	0.24822	0.028855	0.210968	0.290699	0.247485	0.362501	1	6.26367e-19	0.638754	0.71849	0.000134676
EFTUD2	s17862	1	53BP1	2	79	0.548143	0.325509	0.0366226	0.543484	0.663696	0.475233	0.621053	1	1.80202e-20	0.954205	0.739562	4.85599e-07
EFTUD2	s17862	1	53BP1	3	61	0.481426	0.295949	0.0378924	0.440742	0.550173	0.40563	0.557222	1	4.75825e-16	0.603942	0.718249	0.00247659
EFTUD2	s17862	1	EdU	1	47	0.387959	0.229394	0.0334605	0.393846	0.38707	0.320606	0.455311	1	4.66334e-11	0.646839	0.687916	0.000450266
EFTUD2	s17862	1	EdU	2	49	0.514967	0.20834	0.0297628	0.553667	0.267518	0.455125	0.574809	1	7.87299e-12	0.393698	0.711822	0.193514
EFTUD2	s17862	1	EdU	3	43	0.563076	0.141897	0.021639	0.590338	0.209642	0.519407	0.606746	1	1.67296e-13	1.05361	0.76537	0.000755984
EFTUD2	s17862	1	Morphology (Mitotic aberrations)	1	74	0.346528	0.189049	0.0219765	0.352279	0.254097	0.302728	0.390327	1	5.04478e-17	1.13086	0.819403	1.31395e-10
EFTUD2	s17862	1	Morphology (Mitotic aberrations)	2	79	0.355488	0.230232	0.0259031	0.348417	0.360878	0.303919	0.407057	1	3.71214e-18	0.968747	0.771355	3.28137e-08
EFTUD2	s17862	1	Morphology (Mitotic aberrations)	3	61	0.330285	0.232103	0.0297177	0.279906	0.318071	0.270841	0.389729	1	2.46947e-14	0.951172	0.770403	9.32408e-07
EFTUD2	s17862	1	p53	1	78	0.219432	0.195742	0.0221634	0.148534	0.107594	0.175299	0.263565	1	1.19706e-18	0.307418	0.684071	0.000973447
EFTUD2	s17862	1	p53	2	101	0.240308	0.222223	0.0221121	0.156742	0.173201	0.196438	0.284177	1	8.21883e-24	0.559268	0.683222	3.3452e-06
EFTUD2	s17862	1	p53	3	199	0.37951	0.254484	0.0180399	0.310435	0.301987	0.343935	0.415085	1	4.01049e-47	0.804795	0.783588	7.74714e-21
EFTUD2	s17862	1	γ-H2AX	1	47	0.38643	0.291289	0.0424889	0.341972	0.547511	0.300905	0.471956	1	3.93089e-11	1.11863	0.766897	6.32768e-05
EFTUD2	s17862	1	γ-H2AX	2	49	0.756296	0.178731	0.025533	0.811616	0.290186	0.704958	0.807634	1	2.21293e-18	1.37715	0.644326	1.75636e-08
EFTUD2	s17862	1	γ-H2AX	3	43	0.765122	0.166957	0.0254607	0.768542	0.250946	0.71374	0.816504	1	3.02988e-16	0.89588	0.637866	0.00050009
EFTUD2	s17863	2	53BP1	1	571	0.289431	0.21529	0.0090096	0.214141	0.264054	0.271735	0.307127	1	2.48947e-140	0.809314	0.718094	5.85885e-38
EFTUD2	s17863	2	53BP1	2	343	0.54086	0.335243	0.0181014	0.520645	0.701092	0.505256	0.576464	1	5.11335e-86	0.683528	0.721555	5.56152e-13
EFTUD2	s17863	2	53BP1	3	175	0.559948	0.331878	0.0250876	0.616719	0.679579	0.510433	0.609463	1	2.30556e-44	0.900737	0.750633	1.86578e-12
EFTUD2	s17863	2	EdU	1	402	0.513522	0.20987	0.0104674	0.595029	0.286291	0.492944	0.534099	1	6.27568e-89	1.18938	0.807114	9.7008e-55
EFTUD2	s17863	2	EdU	2	312	0.599639	0.158745	0.00898716	0.654719	0.188759	0.581956	0.617322	1	1.44936e-85	1.02824	0.79549	1.92495e-26
EFTUD2	s17863	2	EdU	3	159	0.570509	0.185077	0.0146776	0.642914	0.218215	0.541519	0.599498	1	6.62098e-39	1.3583	0.801877	4.69705e-23
EFTUD2	s17863	2	Morphology (Mitotic aberrations)	1	571	0.339473	0.25307	0.0105906	0.276219	0.400962	0.318671	0.360274	1	6.87526e-126	0.880114	0.743525	2.13026e-40
EFTUD2	s17863	2	Morphology (Mitotic aberrations)	2	343	0.322376	0.269996	0.0145784	0.230274	0.456308	0.293701	0.351051	1	6.85268e-76	0.7076	0.678937	1.59396e-14
EFTUD2	s17863	2	Morphology (Mitotic aberrations)	3	175	0.354847	0.266209	0.0201235	0.313074	0.470304	0.315129	0.394564	1	4.34205e-39	0.963149	0.744495	1.66869e-14
EFTUD2	s17863	2	p53	1	476	0.494231	0.32148	0.014735	0.4266	0.600342	0.465277	0.523185	1	1.35617e-109	1.28543	0.843694	1.27312e-72
EFTUD2	s17863	2	p53	2	371	0.457126	0.309127	0.0160491	0.364753	0.544076	0.425567	0.488685	1	4.28702e-85	1.16834	0.831956	9.33426e-54
EFTUD2	s17863	2	p53	3	1010	0.618257	0.322852	0.0101588	0.665896	0.64532	0.598323	0.638192	1	8.83086e-235	1.70422	0.8758	5.59237e-195
EFTUD2	s17863	2	γ-H2AX	1	402	0.184659	0.161689	0.0080643	0.143787	0.119924	0.168805	0.200512	1	3.14092e-89	0.614006	0.709355	3.66287e-26
EFTUD2	s17863	2	γ-H2AX	2	312	0.719661	0.202126	0.0114431	0.754526	0.281753	0.697146	0.742177	1	9.35354e-93	0.586714	0.601389	3.77861e-14
EFTUD2	s17863	2	γ-H2AX	3	159	0.675345	0.222196	0.0176213	0.686442	0.366499	0.640541	0.710148	1	4.17306e-47	0.471844	0.520562	0.000188545
ESPL1	s18686	1	53BP1	1	399	0.316	0.205561	0.0102909	0.27248	0.29857	0.295769	0.336231	1	2.23771e-98	0.953946	0.774822	1.78882e-37
ESPL1	s18686	1	53BP1	2	249	0.538423	0.317255	0.0201052	0.549172	0.631954	0.498824	0.578021	1	1.59248e-62	0.705809	0.727237	6.88721e-11
ESPL1	s18686	1	53BP1	3	211	0.524737	0.317637	0.021867	0.503007	0.640082	0.48163	0.567844	1	2.69651e-53	0.857186	0.734758	6.4041e-14
ESPL1	s18686	1	EdU	1	275	0.731991	0.17021	0.010264	0.775646	0.16555	0.711785	0.752198	1	1.5286e-95	2.35683	0.938277	2.19965e-71
ESPL1	s18686	1	EdU	2	200	0.634279	0.244949	0.0173205	0.749518	0.267053	0.600124	0.668434	1	6.67505e-45	1.08812	0.842524	1.19156e-28
ESPL1	s18686	1	EdU	3	171	0.557723	0.264298	0.0202114	0.638798	0.444117	0.517826	0.597621	1	1.52537e-38	1.13164	0.784954	2.12714e-23
ESPL1	s18686	1	Morphology (Mitotic aberrations)	1	399	0.835606	0.223537	0.0111909	0.940259	0.26083	0.813606	0.857607	1	2.86385e-128	3.43007	0.969855	4.09499e-115
ESPL1	s18686	1	Morphology (Mitotic aberrations)	2	249	0.789267	0.249551	0.0158146	0.899935	0.130963	0.758119	0.820415	1	3.9846e-75	3.01209	0.939314	2.59621e-64
ESPL1	s18686	1	Morphology (Mitotic aberrations)	3	211	0.803951	0.260459	0.0179307	0.909229	0.209162	0.768604	0.839298	1	1.5647e-63	3.20237	0.94382	8.45131e-57
ESPL1	s18686	1	p53	1	250	0.751215	0.295553	0.0186924	0.906189	0.467549	0.714399	0.78803	1	4.01528e-59	2.34616	0.931748	1.11761e-60
ESPL1	s18686	1	p53	2	227	0.643837	0.3279	0.0217635	0.721392	0.591592	0.600952	0.686723	1	1.86752e-52	1.92843	0.883583	3.71939e-47
ESPL1	s18686	1	p53	3	715	0.853751	0.242952	0.00908588	0.989107	0.184793	0.835913	0.87159	1	3.09276e-213	3.17314	0.956191	6.51517e-198
ESPL1	s18686	1	γ-H2AX	1	275	0.349121	0.205738	0.0124065	0.287129	0.251684	0.324697	0.373545	1	1.21897e-62	1.45594	0.915724	1.43605e-60
ESPL1	s18686	1	γ-H2AX	2	200	0.872002	0.174615	0.0123471	0.93541	0.158104	0.847654	0.89635	1	9.67094e-76	1.59964	0.841794	6.65728e-42
ESPL1	s18686	1	γ-H2AX	3	171	0.797579	0.168315	0.0128714	0.821135	0.212975	0.772171	0.822988	1	2.01351e-61	1.08309	0.693745	1.09487e-18
ESPL1	s18687	2	53BP1	1	481	0.175871	0.148778	0.00678369	0.122343	0.1109	0.162542	0.1892	1	2.21528e-118	0.168353	0.515142	0.377458
ESPL1	s18687	2	53BP1	2	292	0.383975	0.280719	0.0164278	0.293741	0.457198	0.351643	0.416308	1	2.39267e-73	0.126976	0.591321	0.700757
ESPL1	s18687	2	53BP1	3	318	0.351613	0.272866	0.0153016	0.25099	0.382856	0.321508	0.381719	1	7.30465e-80	0.269688	0.56766	0.052921
ESPL1	s18687	2	EdU	1	337	0.52564	0.273867	0.0149185	0.608631	0.385192	0.496295	0.554986	1	2.02815e-74	1.13644	0.779526	2.22756e-40
ESPL1	s18687	2	EdU	2	270	0.546877	0.25267	0.015377	0.646562	0.410465	0.516602	0.577151	1	8.42652e-60	0.735491	0.764626	3.41339e-19
ESPL1	s18687	2	EdU	3	257	0.498923	0.26598	0.0165914	0.560442	0.457941	0.46625	0.531596	1	5.79278e-57	0.894371	0.746448	3.20461e-26
ESPL1	s18687	2	Morphology (Mitotic aberrations)	1	481	0.630083	0.288765	0.0131666	0.674128	0.457505	0.604211	0.655954	1	2.95829e-106	2.03518	0.914789	2.25442e-106
ESPL1	s18687	2	Morphology (Mitotic aberrations)	2	292	0.636836	0.31015	0.0181502	0.803927	0.497672	0.601113	0.672558	1	8.7897e-65	1.87691	0.870652	6.47738e-52
ESPL1	s18687	2	Morphology (Mitotic aberrations)	3	318	0.582269	0.311624	0.017475	0.637426	0.562603	0.547888	0.616651	1	2.22663e-70	1.8981	0.864309	4.82652e-62
ESPL1	s18687	2	p53	1	289	0.50306	0.297167	0.0174804	0.476694	0.449283	0.468654	0.537465	1	2.32458e-66	1.36779	0.857036	7.12398e-47
ESPL1	s18687	2	p53	2	306	0.420128	0.306738	0.017535	0.332861	0.441689	0.385623	0.454633	1	1.56608e-70	1.02217	0.79615	2.33217e-35
ESPL1	s18687	2	p53	3	863	0.695241	0.311606	0.0106072	0.799839	0.555038	0.674422	0.71606	1	3.41701e-200	2.04203	0.899885	6.2376e-186
ESPL1	s18687	2	γ-H2AX	1	337	0.250304	0.209159	0.0113936	0.182233	0.22965	0.227892	0.272716	1	4.32408e-75	0.891968	0.768774	7.63474e-34
ESPL1	s18687	2	γ-H2AX	2	270	0.800208	0.203847	0.0124057	0.868252	0.255299	0.775783	0.824633	1	2.88015e-86	1.00925	0.730956	1.422e-30
ESPL1	s18687	2	γ-H2AX	3	257	0.737337	0.197119	0.012296	0.777239	0.260791	0.713123	0.761551	1	7.29115e-81	0.689054	0.60805	1.61264e-13
HAUS3	s35789	1	53BP1	1	654	0.182881	0.136062	0.00532043	0.132224	0.131886	0.172434	0.193328	1	1.41952e-160	0.266272	0.563065	1.19752e-05
HAUS3	s35789	1	53BP1	2	472	0.379484	0.287407	0.013229	0.279277	0.481669	0.353489	0.405479	1	5.69811e-118	0.191536	0.579843	0.313293
HAUS3	s35789	1	53BP1	3	431	0.40149	0.286763	0.0138129	0.312355	0.490457	0.374341	0.42864	1	6.91382e-108	0.487131	0.627802	2.58189e-08
HAUS3	s35789	1	EdU	1	508	0.577986	0.176991	0.0078527	0.626331	0.0850269	0.562558	0.593414	1	3.87339e-119	1.4392	0.877656	3.97192e-95
HAUS3	s35789	1	EdU	2	437	0.61736	0.203311	0.00972566	0.698616	0.159427	0.598245	0.636475	1	8.109e-105	1.07986	0.847998	1.22903e-62
HAUS3	s35789	1	EdU	3	397	0.578445	0.2154	0.0108106	0.672364	0.268432	0.557192	0.599699	1	4.5024e-90	1.24513	0.825408	2.68361e-59
HAUS3	s35789	1	Morphology (Mitotic aberrations)	1	654	0.391098	0.277542	0.0108527	0.347236	0.44403	0.369788	0.412409	1	6.95794e-144	1.08002	0.785583	3.51316e-68
HAUS3	s35789	1	Morphology (Mitotic aberrations)	2	472	0.398665	0.29568	0.0136098	0.366266	0.54202	0.371921	0.425408	1	3.74224e-104	0.996377	0.731306	3.35873e-33
HAUS3	s35789	1	Morphology (Mitotic aberrations)	3	431	0.389486	0.298063	0.0143572	0.333976	0.535943	0.361267	0.417705	1	5.12842e-95	1.1375	0.741485	4.57685e-41
HAUS3	s35789	1	p53	1	672	0.530345	0.314528	0.0121332	0.499577	0.589754	0.506521	0.554169	1	4.48249e-153	1.50243	0.863195	2.93992e-119
HAUS3	s35789	1	p53	2	526	0.485794	0.31384	0.0136841	0.407328	0.566833	0.458912	0.512677	1	2.95062e-120	1.23593	0.841682	3.61693e-79
HAUS3	s35789	1	p53	3	974	0.614897	0.286091	0.00916693	0.613713	0.500406	0.596908	0.632886	1	7.09057e-226	1.84432	0.892651	2.57288e-204
HAUS3	s35789	1	γ-H2AX	1	508	0.227682	0.209435	0.0092922	0.145918	0.163628	0.209426	0.245938	1	4.47686e-113	0.744121	0.752358	8.28813e-45
HAUS3	s35789	1	γ-H2AX	2	437	0.801595	0.170886	0.00817457	0.845589	0.230585	0.785528	0.817661	1	1.34346e-151	1.0124	0.726722	4.81485e-45
HAUS3	s35789	1	γ-H2AX	3	397	0.738241	0.19993	0.0100342	0.785294	0.283869	0.718515	0.757968	1	6.60446e-123	0.570075	0.612108	3.62348e-15
HAUS3	s35788	2	53BP1	1	977	0.134189	0.0817615	0.00261578	0.108566	0.0670638	0.129056	0.139322	1	2.6684e-239	-0.162786	0.556775	0.000228602
HAUS3	s35788	2	53BP1	2	913	0.203453	0.155368	0.00514195	0.144842	0.137876	0.193362	0.213545	1	4.08902e-227	-0.556455	0.624859	1.2728e-36
HAUS3	s35788	2	53BP1	3	814	0.24762	0.199031	0.00697602	0.170379	0.194648	0.233927	0.261313	1	9.24981e-203	-0.225341	0.543213	4.47724e-10
HAUS3	s35788	2	EdU	1	774	0.447136	0.256454	0.00921805	0.576566	0.408933	0.42904	0.465231	1	1.1757e-169	0.826727	0.761763	1.83054e-77
HAUS3	s35788	2	EdU	2	828	0.390987	0.302594	0.0105159	0.53161	0.649308	0.370346	0.411628	1	2.03957e-181	0.235142	0.631534	2.02311e-18
HAUS3	s35788	2	EdU	3	719	0.394783	0.290894	0.0108485	0.487982	0.610523	0.373485	0.416082	1	1.04093e-157	0.443324	0.662244	1.01944e-34
HAUS3	s35788	2	Morphology (Mitotic aberrations)	1	977	0.194127	0.187008	0.00598292	0.124426	0.170153	0.182387	0.205868	1	1.49061e-214	0.243869	0.595426	2.31539e-10
HAUS3	s35788	2	Morphology (Mitotic aberrations)	2	913	0.211821	0.224019	0.00741394	0.12582	0.252671	0.19727	0.226371	1	1.39416e-200	0.257573	0.549889	0.0165754
HAUS3	s35788	2	Morphology (Mitotic aberrations)	3	814	0.199289	0.221642	0.00776854	0.110354	0.228788	0.18404	0.214538	1	2.1383e-178	0.369806	0.558604	9.84628e-07
HAUS3	s35788	2	p53	1	1220	0.401592	0.285621	0.00817729	0.337058	0.466211	0.385549	0.417635	1	1.29548e-277	1.01894	0.785623	3.97721e-123
HAUS3	s35788	2	p53	2	1052	0.386756	0.272095	0.00838904	0.309361	0.418029	0.370295	0.403218	1	3.99499e-240	0.959219	0.798742	1.03987e-119
HAUS3	s35788	2	p53	3	1692	0.582962	0.296947	0.00721902	0.60484	0.538621	0.568802	0.597121	1	0	1.62686	0.869865	2.24655e-306
HAUS3	s35788	2	γ-H2AX	1	774	0.147414	0.132421	0.00475979	0.116088	0.0638931	0.13807	0.156757	1	1.17536e-169	0.424084	0.644513	1.1821e-31
HAUS3	s35788	2	γ-H2AX	2	828	0.666073	0.182708	0.00634956	0.681269	0.252915	0.65361	0.678536	1	2.90307e-242	-0.0308709	0.508979	0.850529
HAUS3	s35788	2	γ-H2AX	3	719	0.627073	0.205682	0.00767066	0.653901	0.271321	0.612013	0.642132	1	7.6269e-189	-0.14998	0.548193	0.00105271
IK	s7260	1	53BP1	1	313	0.370116	0.269268	0.0152199	0.278099	0.40908	0.34017	0.400063	1	2.20712e-77	1.00264	0.778282	5.25572e-29
IK	s7260	1	53BP1	2	220	0.608227	0.344044	0.0231954	0.731093	0.704909	0.562512	0.653942	1	1.72694e-55	0.874654	0.759311	9.35577e-14
IK	s7260	1	53BP1	3	208	0.6081	0.322236	0.0223431	0.651538	0.649103	0.564051	0.652149	1	1.35836e-52	1.14979	0.794865	3.92603e-22
IK	s7260	1	EdU	1	195	0.597583	0.183429	0.0131356	0.625043	0.233548	0.571676	0.62349	1	1.43485e-54	1.66404	0.862104	5.35147e-37
IK	s7260	1	EdU	2	200	0.693889	0.150669	0.0106539	0.721269	0.0874969	0.67288	0.714898	1	9.85313e-66	1.48531	0.908695	3.65278e-41
IK	s7260	1	EdU	3	187	0.68999	0.151847	0.0111041	0.726083	0.0939992	0.668083	0.711896	1	2.00816e-59	1.90112	0.918532	1.20783e-44
IK	s7260	1	Morphology (Mitotic aberrations)	1	313	0.479137	0.296189	0.0167416	0.458907	0.497783	0.446197	0.512078	1	9.59071e-70	1.28111	0.841658	2.97592e-42
IK	s7260	1	Morphology (Mitotic aberrations)	2	220	0.586187	0.302787	0.0204139	0.677509	0.548318	0.545954	0.62642	1	6.10043e-49	1.78644	0.865631	2.75661e-40
IK	s7260	1	Morphology (Mitotic aberrations)	3	208	0.553477	0.309751	0.0214774	0.636748	0.57316	0.511134	0.595819	1	1.53976e-46	1.74123	0.849935	1.19304e-36
IK	s7260	1	p53	1	269	0.644373	0.328144	0.0200073	0.723248	0.624027	0.604981	0.683764	1	2.02086e-62	1.7963	0.90086	1.15836e-55
IK	s7260	1	p53	2	318	0.636696	0.327376	0.0183583	0.690501	0.665648	0.600577	0.672816	1	5.90235e-75	1.79545	0.910219	1.31057e-70
IK	s7260	1	p53	3	446	0.806621	0.275518	0.0130462	0.96258	0.316099	0.780981	0.83226	1	4.05539e-114	2.58382	0.93295	9.35176e-110
IK	s7260	1	γ-H2AX	1	195	0.285195	0.237635	0.0170174	0.206306	0.287561	0.251632	0.318758	1	1.15143e-43	0.950445	0.776167	7.6869e-19
IK	s7260	1	γ-H2AX	2	200	0.831203	0.189988	0.0134342	0.899692	0.194789	0.804712	0.857695	1	3.27143e-68	1.33467	0.780611	3.99462e-33
IK	s7260	1	γ-H2AX	3	187	0.734607	0.208207	0.0152256	0.777778	0.262481	0.70457	0.764644	1	1.18807e-57	0.749438	0.608694	6.15183e-12
IK	s7261	2	53BP1	1	181	0.336702	0.220527	0.0163916	0.274486	0.321384	0.304357	0.369046	1	3.95784e-45	0.904021	0.791841	1.52995e-16
IK	s7261	2	53BP1	2	129	0.642417	0.328517	0.0289243	0.760514	0.637026	0.585185	0.699648	1	6.63732e-33	1.16415	0.799006	9.92208e-14
IK	s7261	2	53BP1	3	99	0.636533	0.32668	0.0328326	0.743514	0.602645	0.571378	0.701689	1	1.76823e-25	1.2227	0.803007	3.98272e-12
IK	s7261	2	EdU	1	94	0.494308	0.177182	0.0182749	0.526737	0.250048	0.458017	0.530598	1	5.47554e-25	1.17393	0.773119	1.31324e-11
IK	s7261	2	EdU	2	94	0.633369	0.181154	0.0186846	0.671284	0.205158	0.596265	0.670472	1	8.349e-29	1.06355	0.823062	2.96212e-10
IK	s7261	2	EdU	3	71	0.643228	0.17228	0.0204458	0.661399	0.181306	0.60245	0.684006	1	6.61836e-23	1.4818	0.853076	6.02975e-12
IK	s7261	2	Morphology (Mitotic aberrations)	1	181	0.384867	0.241358	0.01794	0.376059	0.364426	0.349468	0.420267	1	2.23494e-41	1.01818	0.810453	4.63139e-20
IK	s7261	2	Morphology (Mitotic aberrations)	2	129	0.434156	0.279342	0.0245947	0.435084	0.474474	0.385491	0.48282	1	1.90205e-29	1.2382	0.786606	4.85092e-15
IK	s7261	2	Morphology (Mitotic aberrations)	3	99	0.460705	0.307548	0.0309097	0.466522	0.531735	0.399366	0.522045	1	1.45999e-22	1.20258	0.796911	1.56395e-11
IK	s7261	2	p53	1	235	0.562246	0.347036	0.0226382	0.555149	0.737735	0.517645	0.606846	1	2.02298e-54	1.4315	0.857591	2.38951e-38
IK	s7261	2	p53	2	194	0.558526	0.346902	0.0249061	0.579098	0.713098	0.509403	0.607649	1	4.41192e-45	1.50737	0.844999	2.68301e-32
IK	s7261	2	p53	3	276	0.761384	0.294493	0.0177264	0.91048	0.464964	0.726487	0.796281	1	3.20486e-65	2.25209	0.924334	5.75656e-65
IK	s7261	2	γ-H2AX	1	94	0.310767	0.275136	0.0283781	0.190042	0.345952	0.254413	0.36712	1	6.86215e-22	0.942882	0.760686	1.42126e-08
IK	s7261	2	γ-H2AX	2	94	0.773937	0.21492	0.0221674	0.85415	0.317806	0.729917	0.817957	1	1.95602e-30	1.18191	0.681116	6.57345e-13
IK	s7261	2	γ-H2AX	3	71	0.756712	0.213168	0.0252984	0.799905	0.226965	0.706256	0.807168	1	1.68946e-22	0.881123	0.645821	8.81293e-07
KIF11	s7903	1	53BP1	1	98	0.355515	0.245502	0.0247994	0.288597	0.398893	0.306295	0.404735	1	8.19018e-25	0.938823	0.775776	5.92527e-09
KIF11	s7903	1	53BP1	2	125	0.771992	0.282043	0.0252267	0.910973	0.302658	0.722061	0.821923	1	6.32171e-32	1.84752	0.887567	2.42452e-24
KIF11	s7903	1	53BP1	3	145	0.756771	0.27118	0.0225203	0.873408	0.348045	0.712258	0.801284	1	6.61244e-37	1.90523	0.895922	9.18701e-30
KIF11	s7903	1	EdU	1	53	0.546673	0.184722	0.0253735	0.560361	0.202256	0.495758	0.597589	1	9.12909e-16	1.42469	0.821904	1.53533e-09
KIF11	s7903	1	EdU	2	92	0.623849	0.194111	0.0202375	0.677476	0.125131	0.58365	0.664048	1	5.83257e-25	0.981195	0.83482	1.3283e-10
KIF11	s7903	1	EdU	3	97	0.59912	0.193586	0.0196557	0.645901	0.150368	0.560104	0.638136	1	2.33725e-27	1.3616	0.818278	1.94293e-14
KIF11	s7903	1	Morphology (Mitotic aberrations)	1	98	0.572935	0.278528	0.0281355	0.616829	0.514253	0.517094	0.628776	1	2.59865e-24	1.86271	0.909374	1.12024e-22
KIF11	s7903	1	Morphology (Mitotic aberrations)	2	125	0.566554	0.272506	0.0243737	0.61157	0.421237	0.518312	0.614796	1	5.66281e-29	1.84871	0.876807	3.29518e-25
KIF11	s7903	1	Morphology (Mitotic aberrations)	3	145	0.604228	0.294622	0.024467	0.654364	0.474836	0.555867	0.652589	1	3.51614e-33	1.93037	0.897805	1.19889e-31
KIF11	s7903	1	p53	1	121	0.831846	0.295762	0.0268875	0.997466	0.159968	0.77861	0.885081	1	4.0609e-34	2.74414	0.935969	1.82661e-31
KIF11	s7903	1	p53	2	129	0.866722	0.277595	0.0244409	0.998538	0.0623514	0.818361	0.915082	1	1.27236e-43	3.32745	0.942306	2.37448e-35
KIF11	s7903	1	p53	3	190	0.941865	0.163032	0.0118276	0.999962	0.0123738	0.918534	0.965196	1	1.24721e-84	4.2263	0.987275	9.74938e-61
KIF11	s7903	1	γ-H2AX	1	53	0.310953	0.249517	0.0342738	0.216712	0.350138	0.242177	0.379728	1	1.28378e-12	0.9309	0.808441	4.45095e-07
KIF11	s7903	1	γ-H2AX	2	92	0.811183	0.173389	0.018077	0.874851	0.218128	0.775275	0.84709	1	6.28216e-33	1.48337	0.742755	2.27357e-16
KIF11	s7903	1	γ-H2AX	3	97	0.841647	0.143391	0.0145591	0.876997	0.188322	0.812748	0.870547	1	3.44144e-40	1.38431	0.760483	6.26785e-16
KIF11	s7902	2	53BP1	1	93	0.311397	0.233182	0.0241799	0.261555	0.238148	0.263374	0.35942	1	1.37737e-23	0.741588	0.75623	3.1757e-07
KIF11	s7902	2	53BP1	2	119	0.709327	0.304325	0.0278974	0.858625	0.490576	0.654082	0.764571	1	1.98653e-30	1.52244	0.855908	3.2151e-19
KIF11	s7902	2	53BP1	3	132	0.708977	0.277528	0.0241557	0.809558	0.416419	0.661192	0.756763	1	1.0094e-33	1.67745	0.879107	2.61188e-24
KIF11	s7902	2	EdU	1	71	0.397497	0.325954	0.0386836	0.289329	0.545067	0.320345	0.474649	1	2.57799e-16	0.671032	0.678308	2.81489e-06
KIF11	s7902	2	EdU	2	99	0.349571	0.245391	0.0246627	0.311366	0.313623	0.300629	0.398514	1	1.95838e-22	-0.0372101	0.588621	0.948579
KIF11	s7902	2	EdU	3	114	0.545168	0.257997	0.0241636	0.628852	0.330177	0.497295	0.59304	1	9.57631e-26	1.0764	0.771711	1.67172e-14
KIF11	s7902	2	Morphology (Mitotic aberrations)	1	93	0.599236	0.297763	0.0308766	0.630047	0.491449	0.537913	0.66056	1	4.43418e-22	1.89878	0.906123	3.0791e-21
KIF11	s7902	2	Morphology (Mitotic aberrations)	2	119	0.547338	0.343567	0.0314947	0.565908	0.685146	0.48497	0.609706	1	8.01602e-27	1.45264	0.81718	5.67881e-17
KIF11	s7902	2	Morphology (Mitotic aberrations)	3	132	0.568851	0.330259	0.0287454	0.630581	0.610698	0.511986	0.625716	1	8.8912e-30	1.6134	0.864629	1.14692e-23
KIF11	s7902	2	p53	1	185	0.658438	0.344701	0.0253429	0.77849	0.645132	0.608438	0.708438	1	8.4448e-43	1.82653	0.885103	6.14814e-36
KIF11	s7902	2	p53	2	143	0.654271	0.346253	0.0289552	0.793487	0.661015	0.597032	0.71151	1	5.21737e-34	1.93746	0.881928	5.56625e-30
KIF11	s7902	2	p53	3	149	0.826487	0.263074	0.0215518	0.965784	0.22834	0.783898	0.869077	1	2.70413e-45	2.69383	0.941512	5.42423e-39
KIF11	s7902	2	γ-H2AX	1	71	0.33149	0.298514	0.0354271	0.234673	0.509936	0.260833	0.402147	1	2.21477e-16	0.933928	0.71008	0.000115429
KIF11	s7902	2	γ-H2AX	2	99	0.806072	0.181288	0.0182201	0.86772	0.179103	0.769915	0.842229	1	1.53558e-34	1.45924	0.744892	8.34624e-18
KIF11	s7902	2	γ-H2AX	3	114	0.751944	0.200877	0.0188139	0.800557	0.222649	0.714671	0.789218	1	1.55094e-36	0.903463	0.633908	5.04055e-10
KIF23	s18197	1	53BP1	1	346	0.499693	0.295512	0.0158868	0.514276	0.563943	0.468446	0.53094	1	1.92944e-85	1.49679	0.853613	9.913e-54
KIF23	s18197	1	53BP1	2	215	0.658203	0.326604	0.0222742	0.816237	0.596906	0.614298	0.702108	1	2.87894e-54	1.08226	0.81058	1.09627e-20
KIF23	s18197	1	53BP1	3	171	0.583689	0.338005	0.0258479	0.656112	0.692822	0.532665	0.634713	1	2.26762e-43	0.98178	0.755506	3.43565e-13
KIF23	s18197	1	EdU	1	291	0.735423	0.153828	0.00901757	0.772102	0.117865	0.717675	0.753172	1	1.0483e-109	2.42089	0.946099	3.77177e-78
KIF23	s18197	1	EdU	2	177	0.692727	0.20868	0.0156854	0.759877	0.116729	0.661772	0.723683	1	1.30589e-50	1.35931	0.90358	1.13843e-36
KIF23	s18197	1	EdU	3	140	0.657301	0.239742	0.0202619	0.754288	0.270634	0.61724	0.697362	1	1.39505e-34	1.54519	0.87063	5.70373e-29
KIF23	s18197	1	Morphology (Mitotic aberrations)	1	346	0.787608	0.277953	0.0149428	0.963219	0.334646	0.758218	0.816999	1	4.23202e-86	2.71663	0.9537	2.38267e-91
KIF23	s18197	1	Morphology (Mitotic aberrations)	2	215	0.692011	0.302472	0.0206284	0.890237	0.395258	0.65135	0.732671	1	5.56135e-48	2.22842	0.893672	3.9223e-45
KIF23	s18197	1	Morphology (Mitotic aberrations)	3	171	0.710801	0.305167	0.0233367	0.890612	0.369921	0.664734	0.756868	1	1.21483e-38	2.36131	0.908643	1.23946e-38
KIF23	s18197	1	p53	1	220	0.628926	0.367597	0.0247834	0.709338	0.766838	0.580082	0.677771	1	3.18951e-51	1.5933	0.860434	1.66226e-36
KIF23	s18197	1	p53	2	189	0.627339	0.363414	0.0264345	0.712424	0.737777	0.575193	0.679485	1	4.91341e-44	1.68597	0.850472	7.25359e-32
KIF23	s18197	1	p53	3	515	0.820116	0.2796	0.0123207	0.985599	0.268233	0.795911	0.844321	1	2.93362e-133	2.62252	0.935415	8.60612e-128
KIF23	s18197	1	γ-H2AX	1	291	0.353132	0.221836	0.0130042	0.288217	0.274429	0.327538	0.378727	1	9.06902e-66	1.41268	0.916323	4.89162e-65
KIF23	s18197	1	γ-H2AX	2	177	0.850753	0.156832	0.0117882	0.905432	0.170696	0.827488	0.874017	1	1.48383e-71	1.52939	0.812614	1.22291e-34
KIF23	s18197	1	γ-H2AX	3	140	0.798335	0.174073	0.0147119	0.84961	0.199788	0.769247	0.827423	1	2.40432e-51	1.10633	0.698805	1.53832e-16
KIF2A	s7832	1	53BP1	1	185	0.147512	0.10268	0.00754921	0.110212	0.0760215	0.132618	0.162406	1	4.15436e-46	-0.225548	0.530369	0.00496178
KIF2A	s7832	1	53BP1	2	113	0.35869	0.241093	0.0226801	0.303382	0.376779	0.313752	0.403628	1	6.42239e-29	0.215619	0.591875	0.208594
KIF2A	s7832	1	53BP1	3	145	0.293814	0.221373	0.018384	0.212794	0.28632	0.257477	0.330152	1	6.80332e-37	-0.00336264	0.519385	0.544245
KIF2A	s7832	1	EdU	1	118	0.554515	0.219052	0.0201653	0.632619	0.209756	0.514579	0.594451	1	1.00161e-26	1.36702	0.847602	1.05032e-21
KIF2A	s7832	1	EdU	2	89	0.6782	0.103791	0.0110018	0.709716	0.0808	0.656336	0.700064	1	3.8685e-32	1.32734	0.89716	1.61618e-16
KIF2A	s7832	1	EdU	3	112	0.67056	0.149214	0.0140994	0.71077	0.0843094	0.642621	0.698498	1	2.76855e-36	1.80583	0.915303	3.16193e-27
KIF2A	s7832	1	Morphology (Mitotic aberrations)	1	185	0.53473	0.279249	0.0205308	0.566467	0.486563	0.494224	0.575236	1	3.56022e-44	1.57191	0.898386	9.43191e-36
KIF2A	s7832	1	Morphology (Mitotic aberrations)	2	113	0.575084	0.277309	0.026087	0.611594	0.447194	0.523396	0.626772	1	1.78312e-26	1.83011	0.880184	8.06183e-23
KIF2A	s7832	1	Morphology (Mitotic aberrations)	3	145	0.548208	0.257188	0.0213583	0.578233	0.384286	0.505992	0.590424	1	6.74067e-33	1.87755	0.893442	2.51536e-31
KIF2A	s7832	1	p53	1	122	0.686493	0.314879	0.0285078	0.824386	0.528175	0.630054	0.742932	1	1.6469e-28	2.04294	0.906217	3.18355e-27
KIF2A	s7832	1	p53	2	61	0.601884	0.311302	0.0398582	0.615585	0.583375	0.522155	0.681612	1	4.66454e-15	1.95874	0.892979	5.77863e-15
KIF2A	s7832	1	p53	3	188	0.778965	0.259416	0.0189199	0.898167	0.362098	0.741642	0.816289	1	1.49617e-52	2.56014	0.938503	1.22078e-48
KIF2A	s7832	1	γ-H2AX	1	118	0.339613	0.271205	0.0249665	0.22416	0.296426	0.290168	0.389058	1	4.59474e-27	1.11866	0.842975	8.38166e-19
KIF2A	s7832	1	γ-H2AX	2	89	0.830401	0.16181	0.0171518	0.901761	0.238319	0.796315	0.864486	1	1.20786e-35	1.68666	0.760758	1.67793e-18
KIF2A	s7832	1	γ-H2AX	3	112	0.809275	0.148901	0.0140698	0.836399	0.16246	0.781394	0.837155	1	5.90834e-43	1.25651	0.710772	2.68917e-15
KIF2A	s7833	2	53BP1	1	842	0.124062	0.079295	0.00273269	0.0994089	0.0564422	0.118698	0.129425	1	2.10806e-206	-0.289328	0.608788	1.69238e-12
KIF2A	s7833	2	53BP1	2	783	0.200367	0.170272	0.00608503	0.129957	0.138891	0.188422	0.212312	1	6.14659e-195	-0.602069	0.646978	4.98249e-44
KIF2A	s7833	2	53BP1	3	589	0.218266	0.179565	0.00739885	0.145376	0.161742	0.203735	0.232798	1	4.85995e-147	-0.373209	0.59579	1.37114e-16
KIF2A	s7833	2	EdU	1	440	0.480176	0.292651	0.0139516	0.60213	0.521131	0.452755	0.507596	1	6.89251e-97	0.846864	0.782288	2.1434e-49
KIF2A	s7833	2	EdU	2	500	0.421874	0.316689	0.0141628	0.549443	0.644	0.394048	0.4497	1	5.3483e-110	0.321751	0.683196	1.37078e-20
KIF2A	s7833	2	EdU	3	396	0.412502	0.313981	0.0157782	0.457112	0.632789	0.381482	0.443522	1	2.74528e-87	0.509436	0.69471	1.3541e-27
KIF2A	s7833	2	Morphology (Mitotic aberrations)	1	842	0.290347	0.270141	0.00930966	0.182871	0.335359	0.272074	0.30862	1	6.77425e-186	0.669455	0.669311	3.35284e-35
KIF2A	s7833	2	Morphology (Mitotic aberrations)	2	783	0.276746	0.278427	0.00995017	0.171666	0.390722	0.257214	0.296279	1	3.78858e-172	0.494667	0.590822	7.81696e-07
KIF2A	s7833	2	Morphology (Mitotic aberrations)	3	589	0.324438	0.276457	0.0113912	0.238781	0.429864	0.302065	0.34681	1	1.64956e-129	0.89067	0.702715	1.03895e-38
KIF2A	s7833	2	p53	1	1015	0.364398	0.296835	0.00931711	0.240398	0.440735	0.346115	0.382681	1	3.51756e-231	0.817935	0.76709	1.36464e-83
KIF2A	s7833	2	p53	2	966	0.382951	0.299279	0.00962915	0.270977	0.460717	0.364054	0.401847	1	6.05902e-220	0.852997	0.779724	4.10837e-91
KIF2A	s7833	2	p53	3	1545	0.545991	0.330485	0.0084079	0.505819	0.670761	0.529499	0.562483	1	0	1.38355	0.8388	1.23898e-240
KIF2A	s7833	2	γ-H2AX	1	440	0.205141	0.132195	0.00630216	0.15709	0.0640848	0.192755	0.217527	1	2.42323e-107	0.871116	0.877223	4.40117e-82
KIF2A	s7833	2	γ-H2AX	2	500	0.68144	0.175692	0.00785719	0.705	0.213059	0.666003	0.696877	1	1.17739e-158	0.268132	0.530592	9.00839e-06
KIF2A	s7833	2	γ-H2AX	3	396	0.510975	0.199519	0.0100262	0.508974	0.278438	0.491264	0.530687	1	6.1215e-97	-0.469383	0.694009	3.73902e-12
LSM2	s33744	1	53BP1	1	575	0.22049	0.167212	0.00697321	0.154108	0.178354	0.206793	0.234186	1	2.59671e-141	0.491895	0.627983	2.58206e-15
LSM2	s33744	1	53BP1	2	184	0.552207	0.295592	0.0217914	0.556136	0.541704	0.509212	0.595201	1	1.43667e-46	0.739508	0.765788	1.19028e-10
LSM2	s33744	1	53BP1	3	209	0.468907	0.309777	0.0214277	0.406221	0.584994	0.426664	0.51115	1	8.18526e-53	0.661214	0.69444	2.61819e-09
LSM2	s33744	1	EdU	1	425	0.604344	0.144559	0.00701215	0.635064	0.0711848	0.590562	0.618127	1	3.54426e-120	1.7035	0.903524	3.4216e-93
LSM2	s33744	1	EdU	2	140	0.576727	0.188898	0.0159648	0.662384	0.293173	0.545162	0.608292	1	1.05187e-35	0.872211	0.794978	2.6085e-12
LSM2	s33744	1	EdU	3	149	0.588273	0.202545	0.0165931	0.676368	0.276707	0.555483	0.621063	1	1.62878e-39	1.3732	0.830241	5.93241e-25
LSM2	s33744	1	Morphology (Mitotic aberrations)	1	575	0.392547	0.283635	0.0118284	0.324293	0.501609	0.369315	0.41578	1	1.5574e-126	1.04376	0.775641	4.66514e-53
LSM2	s33744	1	Morphology (Mitotic aberrations)	2	184	0.45212	0.258373	0.0190475	0.46078	0.435506	0.414539	0.489701	1	3.57997e-42	1.39431	0.82961	3.53826e-29
LSM2	s33744	1	Morphology (Mitotic aberrations)	3	209	0.444513	0.276116	0.0190993	0.469567	0.44812	0.40686	0.482166	1	6.24089e-47	1.41774	0.82748	1.46699e-33
LSM2	s33744	1	p53	1	250	0.34651	0.291647	0.0184453	0.222956	0.33463	0.310181	0.382838	1	1.58376e-57	0.706735	0.772928	6.42671e-21
LSM2	s33744	1	p53	2	220	0.317128	0.257209	0.017341	0.215708	0.241771	0.282951	0.351304	1	7.12468e-51	0.77321	0.782625	1.56641e-25
LSM2	s33744	1	p53	3	802	0.586713	0.296133	0.0104568	0.571668	0.557835	0.566187	0.607239	1	1.95271e-186	1.67299	0.884536	9.73897e-162
LSM2	s33744	1	γ-H2AX	1	425	0.175089	0.13917	0.00675075	0.14456	0.0751476	0.16182	0.188358	1	2.01163e-94	0.614571	0.752044	4.40806e-38
LSM2	s33744	1	γ-H2AX	2	140	0.648667	0.18649	0.0157613	0.648841	0.233102	0.617504	0.67983	1	3.1818e-41	0.507841	0.524699	5.00217e-05
LSM2	s33744	1	γ-H2AX	3	149	0.596907	0.217661	0.0178315	0.609478	0.330929	0.56167	0.632144	1	6.77999e-40	0.173329	0.584027	0.274941
LSM2	s33743	2	53BP1	1	1024	0.136639	0.0838878	0.00262149	0.110326	0.0704753	0.131495	0.141783	1	9.34742e-251	-0.121992	0.550395	0.00246964
LSM2	s33743	2	53BP1	2	523	0.288876	0.220911	0.00965976	0.1986	0.270264	0.269899	0.307853	1	1.37053e-130	-0.180604	0.500299	0.000138244
LSM2	s33743	2	53BP1	3	432	0.216865	0.175935	0.00846465	0.151865	0.157943	0.200228	0.233502	1	1.88982e-108	-0.337514	0.584349	1.71044e-08
LSM2	s33743	2	EdU	1	659	0.38793	0.295526	0.0115121	0.518864	0.559972	0.365325	0.410535	1	1.3194e-144	0.528739	0.69671	2.73309e-37
LSM2	s33743	2	EdU	2	428	0.291769	0.284479	0.0137508	0.175711	0.594157	0.264741	0.318797	1	2.58777e-94	-0.133061	0.564906	0.0534778
LSM2	s33743	2	EdU	3	332	0.298614	0.286629	0.0157308	0.167592	0.583645	0.267669	0.329559	1	2.08012e-73	0.158626	0.59974	4.3458e-11
LSM2	s33743	2	Morphology (Mitotic aberrations)	1	1024	0.244212	0.224615	0.0070192	0.153327	0.22437	0.230438	0.257986	1	1.34975e-228	0.475251	0.664251	1.57873e-31
LSM2	s33743	2	Morphology (Mitotic aberrations)	2	523	0.288408	0.249307	0.0109015	0.19809	0.337613	0.266992	0.309824	1	1.52293e-115	0.596189	0.68326	2.16263e-22
LSM2	s33743	2	Morphology (Mitotic aberrations)	3	432	0.282127	0.255829	0.0123086	0.169595	0.345695	0.257935	0.30632	1	1.59001e-95	0.760884	0.688038	2.63214e-28
LSM2	s33743	2	p53	1	561	0.185634	0.183874	0.00776317	0.128129	0.0953026	0.170386	0.200883	1	4.51327e-128	0.171402	0.609036	8.07545e-09
LSM2	s33743	2	p53	2	475	0.17261	0.169467	0.00777566	0.123822	0.0871793	0.157331	0.187889	1	5.29725e-109	0.0991993	0.581302	8.7082e-05
LSM2	s33743	2	p53	3	1672	0.374671	0.294769	0.0072088	0.252565	0.442208	0.360531	0.38881	1	0	0.782705	0.725283	2.80585e-111
LSM2	s33743	2	γ-H2AX	1	659	0.181833	0.103262	0.00402252	0.149335	0.0564516	0.173934	0.189731	1	1.46146e-154	0.795466	0.851927	1.45045e-109
LSM2	s33743	2	γ-H2AX	2	428	0.575681	0.20797	0.0100526	0.570179	0.271773	0.555923	0.59544	1	2.50861e-110	-0.219771	0.623599	0.000650505
LSM2	s33743	2	γ-H2AX	3	332	0.518659	0.231053	0.0126807	0.533182	0.388302	0.493714	0.543604	1	3.09658e-82	-0.349521	0.667583	4.2113e-06
MFAP1	s8707	1	53BP1	1	575	0.236313	0.188622	0.00786607	0.166198	0.172981	0.220863	0.251763	1	4.1916e-142	0.55335	0.665455	7.55219e-24
MFAP1	s8707	1	53BP1	2	396	0.484717	0.304296	0.0152915	0.445342	0.576023	0.454654	0.51478	1	3.97441e-99	0.537282	0.691099	4.11421e-10
MFAP1	s8707	1	53BP1	3	342	0.4714	0.303912	0.0164337	0.444425	0.580449	0.439076	0.503724	1	8.44591e-86	0.740779	0.691284	5.01661e-16
MFAP1	s8707	1	EdU	1	502	0.509247	0.177778	0.00793461	0.48958	0.177886	0.493658	0.524836	1	2.04821e-134	1.14339	0.762721	1.39956e-40
MFAP1	s8707	1	EdU	2	368	0.624663	0.149189	0.00777703	0.678191	0.172094	0.60937	0.639956	1	3.17288e-110	1.15558	0.822959	7.74503e-40
MFAP1	s8707	1	EdU	3	320	0.6191	0.168593	0.00942464	0.681416	0.184624	0.600557	0.637642	1	5.76236e-91	1.52028	0.846553	5.98529e-53
MFAP1	s8707	1	Morphology (Mitotic aberrations)	1	575	0.426517	0.306902	0.0127987	0.337845	0.509079	0.401379	0.451655	1	1.40423e-126	1.12094	0.792839	3.8545e-61
MFAP1	s8707	1	Morphology (Mitotic aberrations)	2	396	0.452657	0.295867	0.0148679	0.463616	0.534361	0.423427	0.481887	1	2.51926e-87	1.2176	0.773433	1.23134e-39
MFAP1	s8707	1	Morphology (Mitotic aberrations)	3	342	0.436874	0.300432	0.0162455	0.427692	0.57003	0.40492	0.468828	1	1.34979e-75	1.33915	0.780113	1.72269e-42
MFAP1	s8707	1	p53	1	492	0.41219	0.289002	0.0130292	0.314874	0.375891	0.386591	0.43779	1	1.09068e-112	1.06092	0.824911	1.39497e-67
MFAP1	s8707	1	p53	2	329	0.330267	0.246011	0.013563	0.2432	0.269606	0.303585	0.356948	1	1.1742e-75	0.790583	0.792158	1.1409e-37
MFAP1	s8707	1	p53	3	891	0.525445	0.304861	0.0102132	0.470524	0.553734	0.5054	0.54549	1	2.83143e-207	1.39015	0.848274	1.99312e-148
MFAP1	s8707	1	γ-H2AX	1	502	0.196122	0.179185	0.00799744	0.133611	0.145205	0.180409	0.211834	1	3.33013e-111	0.622332	0.705538	2.73815e-31
MFAP1	s8707	1	γ-H2AX	2	368	0.703237	0.209333	0.0109122	0.726674	0.294811	0.681778	0.724695	1	7.44036e-108	0.459889	0.574623	2.42604e-11
MFAP1	s8707	1	γ-H2AX	3	320	0.662436	0.200175	0.0111901	0.674687	0.268507	0.64042	0.684452	1	1.1225e-89	0.275155	0.504269	0.00581441
MFAP1	s8706	2	53BP1	1	414	0.217507	0.174564	0.00857936	0.153208	0.177605	0.200642	0.234371	1	4.92208e-102	0.406097	0.611422	4.64989e-07
MFAP1	s8706	2	53BP1	2	180	0.314417	0.26705	0.0199047	0.195197	0.354954	0.275139	0.353695	1	1.81547e-45	-0.156314	0.515448	0.00187027
MFAP1	s8706	2	53BP1	3	183	0.362521	0.283718	0.020973	0.242478	0.435859	0.32114	0.403903	1	2.42741e-46	0.250995	0.575798	0.162951
MFAP1	s8706	2	EdU	1	316	0.601603	0.197964	0.0111363	0.647135	0.106939	0.579692	0.623514	1	1.70729e-75	1.6425	0.881396	2.51105e-65
MFAP1	s8706	2	EdU	2	151	0.565493	0.212506	0.0172935	0.667344	0.323009	0.531323	0.599664	1	6.75401e-37	0.827996	0.794364	7.10895e-14
MFAP1	s8706	2	EdU	3	154	0.640712	0.174598	0.0140695	0.70508	0.187086	0.612916	0.668507	1	1.9917e-44	1.67274	0.870399	5.11683e-31
MFAP1	s8706	2	Morphology (Mitotic aberrations)	1	414	0.459133	0.310033	0.0152373	0.414195	0.574263	0.429181	0.489085	1	7.63534e-92	1.18051	0.823925	6.05622e-49
MFAP1	s8706	2	Morphology (Mitotic aberrations)	2	180	0.468668	0.289451	0.0215744	0.49009	0.485575	0.426095	0.511241	1	2.02032e-40	1.33911	0.797023	1.79694e-22
MFAP1	s8706	2	Morphology (Mitotic aberrations)	3	183	0.454832	0.320261	0.0236744	0.516811	0.648924	0.40812	0.501543	1	5.70351e-41	1.24767	0.768509	1.90825e-18
MFAP1	s8706	2	p53	1	371	0.414529	0.300828	0.0156182	0.281618	0.453526	0.383818	0.445241	1	5.57397e-85	0.989494	0.830408	2.33361e-49
MFAP1	s8706	2	p53	2	271	0.392563	0.281083	0.0170746	0.273224	0.423653	0.358947	0.426179	1	8.28784e-63	0.961725	0.830743	1.17504e-39
MFAP1	s8706	2	p53	3	731	0.702815	0.311516	0.0115218	0.854598	0.562599	0.680195	0.725435	1	1.22548e-171	2.05774	0.913406	3.44298e-168
MFAP1	s8706	2	γ-H2AX	1	316	0.201784	0.138474	0.00778974	0.16276	0.0886671	0.186458	0.217111	1	3.42492e-70	0.789593	0.813605	3.30344e-40
MFAP1	s8706	2	γ-H2AX	2	151	0.744516	0.178424	0.01452	0.766858	0.229244	0.715826	0.773206	1	9.84606e-52	0.990505	0.640695	1.19363e-15
MFAP1	s8706	2	γ-H2AX	3	154	0.700766	0.199774	0.0160982	0.731309	0.286113	0.668963	0.73257	1	2.74239e-47	0.603247	0.552591	2.24276e-06
Neg Con	Neg Con	1	53BP1	1	29756	0.147821	0.0925271	0.000536391	0.1213	0.0851175	0.146769	0.148872	1	0	0	0.5	1
Neg Con	Neg Con	1	53BP1	2	27434	0.282533	0.204176	0.00123271	0.209927	0.262107	0.280116	0.284949	1	0	0	0.5	1
Neg Con	Neg Con	1	53BP1	3	26795	0.26806	0.197554	0.00120686	0.194114	0.236804	0.265694	0.270425	1	0	0	0.5	1
Neg Con	Neg Con	1	EdU	1	26786	0.240576	0.263842	0.00161209	0.0715548	0.499384	0.237417	0.243736	1	0	0	0.5	1
Neg Con	Neg Con	1	EdU	2	25422	0.292026	0.29971	0.00187974	0.120901	0.62896	0.288342	0.295711	1	0	0	0.5	1
Neg Con	Neg Con	1	EdU	3	24732	0.275027	0.286464	0.00182155	0.101143	0.590112	0.271457	0.278598	1	0	0	0.5	1
Neg Con	Neg Con	1	Morphology (Mitotic aberrations)	1	29756	0.148007	0.152897	0.000886361	0.0919708	0.123679	0.14627	0.149744	1	0	0	0.5	1
Neg Con	Neg Con	1	Morphology (Mitotic aberrations)	2	27434	0.15981	0.169767	0.00102496	0.0871183	0.170994	0.157801	0.161819	1	0	0	0.5	1
Neg Con	Neg Con	1	Morphology (Mitotic aberrations)	3	26795	0.146373	0.166442	0.0010168	0.0776739	0.140359	0.14438	0.148366	1	0	0	0.5	1
Neg Con	Neg Con	1	p53	1	28643	0.157527	0.17278	0.00102091	0.101495	0.0788489	0.155526	0.159528	1	0	0	0.5	1
Neg Con	Neg Con	1	p53	2	27628	0.159867	0.17446	0.00104959	0.10223	0.0765746	0.15781	0.161925	1	0	0	0.5	1
Neg Con	Neg Con	1	p53	3	46909	0.187241	0.18154	0.000838194	0.120838	0.100393	0.185598	0.188883	1	0	0	0.5	1
Neg Con	Neg Con	1	γ-H2AX	1	26786	0.102859	0.0908387	0.000555031	0.0921534	0.0641433	0.101771	0.103947	1	0	0	0.5	1
Neg Con	Neg Con	1	γ-H2AX	2	25422	0.659175	0.188738	0.00118373	0.678967	0.256408	0.656855	0.661495	1	0	0	0.5	1
Neg Con	Neg Con	1	γ-H2AX	3	24732	0.653957	0.228225	0.00145122	0.697829	0.326204	0.651112	0.656801	1	0	0	0.5	1
NHP2L1	s9548	1	53BP1	1	75	0.455949	0.279848	0.032314	0.363915	0.524021	0.391562	0.520336	1	3.57159e-19	1.25549	0.880352	4.26647e-13
NHP2L1	s9548	1	53BP1	2	74	0.676051	0.314209	0.036526	0.80529	0.572477	0.603255	0.748848	1	1.08589e-19	1.41234	0.832806	2.74791e-11
NHP2L1	s9548	1	53BP1	3	104	0.729848	0.278945	0.0273528	0.856242	0.453655	0.675601	0.784096	1	7.88306e-27	1.74879	0.887391	1.63227e-20
NHP2L1	s9548	1	EdU	1	51	0.632696	0.123201	0.0172516	0.671022	0.134225	0.598045	0.667346	1	1.01045e-18	1.93293	0.903628	1.91238e-12
NHP2L1	s9548	1	EdU	2	58	0.664179	0.103493	0.0135892	0.689778	0.0715895	0.636967	0.691391	1	5.50363e-21	1.16643	0.884017	8.68881e-10
NHP2L1	s9548	1	EdU	3	92	0.687883	0.136883	0.0142711	0.721108	0.0986711	0.659535	0.716231	1	8.05111e-32	1.81068	0.925237	9.69485e-23
NHP2L1	s9548	1	Morphology (Mitotic aberrations)	1	75	0.528312	0.298694	0.0344902	0.54776	0.54294	0.459588	0.597035	1	4.34466e-18	1.58778	0.868371	3.52448e-15
NHP2L1	s9548	1	Morphology (Mitotic aberrations)	2	74	0.398577	0.285976	0.033244	0.366127	0.518788	0.332322	0.464832	1	4.30369e-17	1.01684	0.74472	9.4359e-07
NHP2L1	s9548	1	Morphology (Mitotic aberrations)	3	104	0.56924	0.27377	0.0268454	0.662201	0.408415	0.515998	0.622481	1	1.09573e-23	1.80179	0.88629	4.71589e-21
NHP2L1	s9548	1	p53	1	108	0.567103	0.325385	0.0313102	0.541007	0.660825	0.505035	0.629172	1	1.59883e-25	1.49224	0.88574	9.44345e-21
NHP2L1	s9548	1	p53	2	85	0.434315	0.311521	0.0337892	0.319515	0.534816	0.367121	0.501508	1	2.65215e-20	1.2228	0.820692	3.82014e-14
NHP2L1	s9548	1	p53	3	167	0.658882	0.297413	0.0230145	0.685245	0.566726	0.613443	0.704321	1	1.18128e-41	1.86809	0.913983	2.10713e-38
NHP2L1	s9548	1	γ-H2AX	1	51	0.172454	0.114448	0.0160259	0.141546	0.079032	0.140265	0.204643	1	3.23412e-12	0.374808	0.748553	0.000409709
NHP2L1	s9548	1	γ-H2AX	2	58	0.719367	0.2102	0.0276006	0.747675	0.240422	0.664098	0.774636	1	1.85393e-18	1.08706	0.602019	7.1891e-08
NHP2L1	s9548	1	γ-H2AX	3	92	0.699845	0.168331	0.0175497	0.730147	0.234768	0.664985	0.734705	1	4.09298e-32	0.70194	0.53998	0.000129605
NHP2L1	s9547	2	53BP1	1	435	0.315287	0.229607	0.0110088	0.239022	0.308336	0.29365	0.336924	1	1.0548e-107	0.878239	0.763717	3.59244e-38
NHP2L1	s9547	2	53BP1	2	286	0.605174	0.312932	0.0185041	0.681252	0.614772	0.568752	0.641596	1	7.51761e-72	0.916889	0.784993	1.50894e-20
NHP2L1	s9547	2	53BP1	3	303	0.582377	0.306807	0.0176256	0.638329	0.592436	0.547692	0.617062	1	6.42766e-76	1.09891	0.788888	1.1047e-29
NHP2L1	s9547	2	EdU	1	289	0.532337	0.182896	0.0107586	0.551159	0.164563	0.511161	0.553512	1	8.75067e-71	1.41434	0.813906	6.96611e-44
NHP2L1	s9547	2	EdU	2	231	0.66694	0.117034	0.00770028	0.702642	0.109349	0.651768	0.682112	1	2.88761e-77	1.43665	0.878156	5.74747e-39
NHP2L1	s9547	2	EdU	3	231	0.649401	0.127397	0.00838213	0.684616	0.137633	0.632885	0.665916	1	1.46007e-77	1.78517	0.873099	4.03188e-44
NHP2L1	s9547	2	Morphology (Mitotic aberrations)	1	435	0.454222	0.275513	0.0132099	0.441203	0.4544	0.428258	0.480185	1	1.29247e-96	1.28757	0.851876	2.43079e-63
NHP2L1	s9547	2	Morphology (Mitotic aberrations)	2	286	0.49449	0.281527	0.0166471	0.533814	0.501538	0.461723	0.527256	1	5.08692e-64	1.42461	0.833682	6.5027e-42
NHP2L1	s9547	2	Morphology (Mitotic aberrations)	3	303	0.440362	0.260773	0.014981	0.47757	0.447059	0.410882	0.469842	1	1.77046e-67	1.51305	0.832062	2.16686e-52
NHP2L1	s9547	2	p53	1	489	0.544662	0.311287	0.0140769	0.523783	0.607128	0.517003	0.57232	1	3.8699e-113	1.52872	0.883868	1.73911e-94
NHP2L1	s9547	2	p53	2	299	0.554082	0.298892	0.0172854	0.567779	0.518009	0.520066	0.588099	1	6.16591e-69	1.59353	0.879867	1.00006e-57
NHP2L1	s9547	2	p53	3	390	0.661511	0.298432	0.0151117	0.728511	0.569115	0.6318	0.691222	1	5.10079e-92	1.84719	0.90704	3.32331e-83
NHP2L1	s9547	2	γ-H2AX	1	289	0.184316	0.172877	0.0101692	0.133895	0.104617	0.164301	0.204332	1	7.11554e-65	0.537559	0.702509	1.10038e-15
NHP2L1	s9547	2	γ-H2AX	2	231	0.775771	0.174103	0.0114551	0.805534	0.26249	0.7532	0.798341	1	3.99887e-80	1.02689	0.684204	2.71078e-24
NHP2L1	s9547	2	γ-H2AX	3	231	0.68315	0.206031	0.0135558	0.693583	0.261022	0.65644	0.709859	1	1.10375e-64	0.462701	0.527772	5.39395e-06
NUF2	s37982	1	53BP1	1	803	0.129851	0.0925794	0.00326705	0.101683	0.0589265	0.123439	0.136264	1	6.77345e-197	-0.222628	0.591697	1.43513e-09
NUF2	s37982	1	53BP1	2	526	0.283142	0.223858	0.00976068	0.19119	0.264553	0.263968	0.302317	1	1.10209e-131	-0.205835	0.511652	7.20483e-06
NUF2	s37982	1	53BP1	3	711	0.300554	0.233353	0.00875141	0.207155	0.303614	0.283372	0.317736	1	2.85631e-177	0.0823767	0.524641	0.640939
NUF2	s37982	1	EdU	1	591	0.619437	0.137357	0.0056501	0.639681	0.05296	0.60834	0.630534	1	1.2346e-197	1.77632	0.92106	3.7654e-141
NUF2	s37982	1	EdU	2	470	0.616724	0.189075	0.00872136	0.691187	0.156392	0.599586	0.633862	1	6.2414e-116	1.13607	0.840812	3.37663e-65
NUF2	s37982	1	EdU	3	623	0.583828	0.214842	0.00860747	0.67013	0.164177	0.566924	0.600731	1	2.70508e-138	1.21049	0.835611	1.125e-95
NUF2	s37982	1	Morphology (Mitotic aberrations)	1	803	0.254445	0.264081	0.00931922	0.15008	0.252642	0.236152	0.272738	1	2.24621e-176	0.521987	0.616598	6.97409e-18
NUF2	s37982	1	Morphology (Mitotic aberrations)	2	526	0.364749	0.33454	0.0145866	0.24243	0.6537	0.336094	0.393405	1	9.93903e-116	0.759502	0.63867	2.0757e-12
NUF2	s37982	1	Morphology (Mitotic aberrations)	3	711	0.285204	0.312519	0.0117204	0.126566	0.49949	0.262193	0.308215	1	6.08418e-156	0.647199	0.581878	2.11614e-09
NUF2	s37982	1	p53	1	781	0.640167	0.331916	0.0118769	0.736182	0.63424	0.616853	0.663481	1	1.27498e-178	1.84914	0.879769	2.47381e-149
NUF2	s37982	1	p53	2	976	0.546398	0.32939	0.0105435	0.550104	0.651688	0.525707	0.567089	1	7.25129e-223	1.40807	0.848288	2.17565e-148
NUF2	s37982	1	p53	3	1276	0.67129	0.293238	0.00820908	0.741668	0.525749	0.655185	0.687395	1	5.13233e-297	2.00204	0.907468	2.21006e-280
NUF2	s37982	1	γ-H2AX	1	591	0.163056	0.111698	0.00459463	0.139999	0.0196946	0.154032	0.17208	1	5.09727e-131	0.575637	0.79723	9.61365e-71
NUF2	s37982	1	γ-H2AX	2	470	0.696303	0.217221	0.0100197	0.725372	0.331461	0.676614	0.715992	1	1.65105e-133	0.338936	0.565909	3.31744e-09
NUF2	s37982	1	γ-H2AX	3	623	0.591744	0.211737	0.00848307	0.621247	0.294556	0.575085	0.608403	1	5.96622e-153	-0.261629	0.591945	6.06088e-07
NUF2	s37981	2	53BP1	1	535	0.170153	0.128925	0.00557391	0.113434	0.126367	0.159204	0.181103	1	1.49503e-131	0.143232	0.506328	0.444685
NUF2	s37981	2	53BP1	2	451	0.271667	0.250842	0.0118117	0.154	0.216074	0.248454	0.29488	1	9.6608e-113	-0.230478	0.561976	2.41823e-10
NUF2	s37981	2	53BP1	3	409	0.283759	0.23722	0.0117298	0.171501	0.267864	0.260701	0.306817	1	2.01166e-102	0.0325665	0.515376	0.142283
NUF2	s37981	2	EdU	1	416	0.472815	0.251407	0.0123263	0.58941	0.364573	0.448585	0.497044	1	1.19839e-91	0.918197	0.785862	5.82689e-49
NUF2	s37981	2	EdU	2	392	0.496743	0.256342	0.0129472	0.599146	0.354994	0.471288	0.522197	1	2.0501e-86	0.558302	0.705148	3.35905e-15
NUF2	s37981	2	EdU	3	342	0.481705	0.259779	0.0140472	0.594707	0.441946	0.454075	0.509336	1	1.42845e-75	0.815847	0.730534	1.57815e-29
NUF2	s37981	2	Morphology (Mitotic aberrations)	1	535	0.247318	0.235922	0.0101998	0.163509	0.317736	0.227282	0.267355	1	8.02913e-118	0.450285	0.613411	3.44208e-07
NUF2	s37981	2	Morphology (Mitotic aberrations)	2	451	0.276923	0.294102	0.0138487	0.144709	0.473187	0.249707	0.304139	1	2.56082e-99	0.504616	0.537095	0.0950461
NUF2	s37981	2	Morphology (Mitotic aberrations)	3	409	0.278669	0.273482	0.0135228	0.169965	0.446492	0.252086	0.305252	1	4.01386e-90	0.696914	0.599832	3.46603e-09
NUF2	s37981	2	p53	1	527	0.392055	0.32278	0.0140605	0.260954	0.58679	0.364433	0.419677	1	2.52965e-120	0.907719	0.717778	3.41899e-33
NUF2	s37981	2	p53	2	665	0.372736	0.318049	0.0123334	0.25183	0.495398	0.348519	0.396953	1	7.8935e-152	0.789596	0.703113	1.09232e-34
NUF2	s37981	2	p53	3	897	0.608017	0.325839	0.0108794	0.650147	0.628928	0.586665	0.629369	1	5.64164e-209	1.64046	0.853806	4.16069e-153
NUF2	s37981	2	γ-H2AX	1	416	0.181113	0.15864	0.00777798	0.131691	0.119022	0.165824	0.196402	1	8.37509e-93	0.600925	0.701446	1.4016e-24
NUF2	s37981	2	γ-H2AX	2	392	0.71837	0.204904	0.0103492	0.749527	0.291185	0.698023	0.738717	1	5.88682e-118	0.526841	0.597301	8.94191e-15
NUF2	s37981	2	γ-H2AX	3	342	0.682186	0.193516	0.0104642	0.720244	0.249581	0.661603	0.702768	1	5.87556e-99	0.359397	0.524832	4.26914e-05
PAFAH1B1	s9997	1	53BP1	1	573	0.198232	0.133127	0.00556145	0.153819	0.137382	0.187308	0.209155	1	7.94452e-141	0.387616	0.627908	1.90907e-15
PAFAH1B1	s9997	1	53BP1	2	414	0.386067	0.279137	0.0137188	0.269767	0.481335	0.359099	0.413034	1	1.35495e-103	0.194731	0.599943	0.134295
PAFAH1B1	s9997	1	53BP1	3	364	0.43536	0.270111	0.0141577	0.37365	0.479732	0.407519	0.463202	1	6.64648e-91	0.663122	0.689282	6.20935e-17
PAFAH1B1	s9997	1	EdU	1	308	0.353962	0.227384	0.0129564	0.383792	0.396531	0.328467	0.379456	1	4.30148e-68	0.557939	0.604898	1.42363e-08
PAFAH1B1	s9997	1	EdU	2	321	0.467129	0.27768	0.0154986	0.626068	0.529969	0.436637	0.497621	1	6.27234e-71	0.42966	0.718656	5.17662e-16
PAFAH1B1	s9997	1	EdU	3	283	0.447225	0.254054	0.0151019	0.574304	0.486987	0.417498	0.476951	1	1.20586e-62	0.70986	0.707618	1.97211e-21
PAFAH1B1	s9997	1	Morphology (Mitotic aberrations)	1	573	0.331599	0.215539	0.00900426	0.281084	0.31866	0.313914	0.349285	1	9.25722e-129	0.945855	0.795123	6.73279e-60
PAFAH1B1	s9997	1	Morphology (Mitotic aberrations)	2	414	0.354842	0.259646	0.0127609	0.293531	0.430286	0.329757	0.379926	1	1.32377e-92	0.896195	0.743158	1.7996e-33
PAFAH1B1	s9997	1	Morphology (Mitotic aberrations)	3	364	0.28032	0.255511	0.0133924	0.151775	0.434584	0.253984	0.306657	1	1.05762e-80	0.761121	0.670303	1.37462e-20
PAFAH1B1	s9997	1	p53	1	511	0.371802	0.268436	0.0118749	0.286319	0.40618	0.348472	0.395132	1	2.43467e-117	0.94743	0.797427	3.38441e-59
PAFAH1B1	s9997	1	p53	2	588	0.391391	0.275669	0.0113684	0.299299	0.387816	0.369063	0.413719	1	2.01589e-134	0.971572	0.814584	4.61856e-76
PAFAH1B1	s9997	1	p53	3	999	0.592316	0.29083	0.00920144	0.601897	0.533454	0.57426	0.610372	1	4.48335e-232	1.7332	0.886028	9.71753e-204
PAFAH1B1	s9997	1	γ-H2AX	1	308	0.159042	0.156667	0.00892693	0.124298	0.10869	0.141477	0.176608	1	1.08396e-68	0.397735	0.623555	8.93107e-08
PAFAH1B1	s9997	1	γ-H2AX	2	321	0.664171	0.187417	0.0104606	0.686165	0.256277	0.643591	0.684751	1	4.71723e-97	0.321467	0.505058	3.28433e-05
PAFAH1B1	s9997	1	γ-H2AX	3	283	0.559567	0.216094	0.0128454	0.593573	0.302274	0.534282	0.584852	1	2.76852e-67	-0.108336	0.630779	0.104175
PAFAH1B1	s9996	2	53BP1	1	1043	0.200018	0.129549	0.00401136	0.159711	0.14833	0.192146	0.207889	1	2.18471e-255	0.456799	0.63463	3.10604e-30
PAFAH1B1	s9996	2	53BP1	2	973	0.45087	0.280808	0.0090023	0.400149	0.528727	0.433204	0.468536	1	5.63014e-242	0.562639	0.677433	1.36832e-27
PAFAH1B1	s9996	2	53BP1	3	993	0.459212	0.271437	0.0086138	0.41437	0.507942	0.442309	0.476115	1	1.17106e-248	0.675316	0.715348	5.86913e-42
PAFAH1B1	s9996	2	EdU	1	802	0.567053	0.158921	0.0056117	0.59734	0.0521019	0.556038	0.578069	1	5.96761e-237	1.5361	0.879204	1.06905e-159
PAFAH1B1	s9996	2	EdU	2	890	0.562104	0.22809	0.00764559	0.659339	0.0676177	0.547099	0.57711	1	6.00778e-205	0.902077	0.781376	1.67979e-97
PAFAH1B1	s9996	2	EdU	3	865	0.575929	0.219347	0.00745801	0.659615	0.066723	0.561291	0.590567	1	2.95596e-209	1.20864	0.833637	1.23442e-143
PAFAH1B1	s9996	2	Morphology (Mitotic aberrations)	1	1043	0.222727	0.202913	0.006283	0.14006	0.189825	0.210399	0.235056	1	4.90595e-231	0.385401	0.650876	1.54585e-25
PAFAH1B1	s9996	2	Morphology (Mitotic aberrations)	2	973	0.206473	0.221126	0.00708898	0.114234	0.214176	0.192561	0.220384	1	2.74688e-214	0.214828	0.555837	0.013474
PAFAH1B1	s9996	2	Morphology (Mitotic aberrations)	3	993	0.212232	0.222199	0.00705127	0.110343	0.247134	0.198394	0.226069	1	9.24215e-218	0.450361	0.595719	2.95395e-18
PAFAH1B1	s9996	2	p53	1	1085	0.345346	0.264291	0.00802357	0.256235	0.335633	0.329603	0.36109	1	9.83084e-247	0.803521	0.77416	5.88759e-96
PAFAH1B1	s9996	2	p53	2	1067	0.337315	0.262671	0.00804137	0.242354	0.314607	0.321537	0.353094	1	1.94143e-244	0.764885	0.771879	8.30071e-101
PAFAH1B1	s9996	2	p53	3	1467	0.502362	0.280362	0.00731989	0.451213	0.469233	0.488004	0.516721	1	0	1.38185	0.852226	4.02754e-249
PAFAH1B1	s9996	2	γ-H2AX	1	802	0.226622	0.20109	0.00710075	0.137643	0.162784	0.212684	0.24056	1	2.22163e-179	0.816663	0.762109	2.10927e-84
PAFAH1B1	s9996	2	γ-H2AX	2	890	0.753558	0.17417	0.00583818	0.78531	0.23413	0.7421	0.765016	1	3.77148e-296	0.445085	0.653245	7.36195e-25
PAFAH1B1	s9996	2	γ-H2AX	3	865	0.732074	0.202359	0.00688043	0.781401	0.263652	0.71857	0.745579	1	2.73203e-256	0.275733	0.603935	2.33571e-10
PCF11	s28362	1	53BP1	1	300	0.297633	0.22366	0.012913	0.219327	0.271231	0.272221	0.323044	1	3.32242e-74	0.75267	0.728725	4.00548e-18
PCF11	s28362	1	53BP1	2	425	0.558569	0.299306	0.0145185	0.557462	0.575081	0.530031	0.587106	1	2.55067e-106	0.849894	0.768206	6.62788e-28
PCF11	s28362	1	53BP1	3	456	0.545328	0.309085	0.0144742	0.517591	0.613432	0.516883	0.573773	1	4.20589e-114	1.03371	0.765636	1.99744e-40
PCF11	s28362	1	EdU	1	221	0.683822	0.142321	0.00957355	0.699718	0.0985686	0.664954	0.70269	1	3.603e-75	2.22929	0.935408	8.24554e-58
PCF11	s28362	1	EdU	2	395	0.726801	0.100139	0.00503852	0.741426	0.0700503	0.716895	0.736707	1	9.36906e-155	1.69719	0.94091	6.64344e-96
PCF11	s28362	1	EdU	3	424	0.719037	0.122539	0.00595101	0.747671	0.101515	0.70734	0.730735	1	4.80001e-153	2.02343	0.93554	5.5613e-105
PCF11	s28362	1	Morphology (Mitotic aberrations)	1	300	0.652517	0.281942	0.0162779	0.711062	0.462946	0.620483	0.684551	1	2.79084e-71	2.05958	0.927535	2.24825e-68
PCF11	s28362	1	Morphology (Mitotic aberrations)	2	425	0.539133	0.310943	0.0150829	0.612863	0.581578	0.509487	0.56878	1	1.06086e-93	1.53163	0.823679	1.38318e-59
PCF11	s28362	1	Morphology (Mitotic aberrations)	3	456	0.530529	0.307524	0.0144011	0.595799	0.564707	0.502228	0.55883	1	1.0806e-100	1.70544	0.834435	6.55752e-76
PCF11	s28362	1	p53	1	511	0.33499	0.255557	0.0113052	0.269355	0.2771	0.312779	0.3572	1	9.60049e-117	0.811054	0.765093	5.51492e-47
PCF11	s28362	1	p53	2	411	0.345385	0.260822	0.0128654	0.261978	0.322891	0.320095	0.370676	1	2.5757e-94	0.849846	0.760968	9.75479e-39
PCF11	s28362	1	p53	3	518	0.472173	0.269373	0.0118356	0.429681	0.385442	0.448922	0.495425	1	1.25262e-120	1.19426	0.823323	5.25657e-70
PCF11	s28362	1	γ-H2AX	1	221	0.227933	0.179285	0.01206	0.179752	0.100866	0.204165	0.251701	1	5.87532e-50	0.80496	0.820976	6.31281e-29
PCF11	s28362	1	γ-H2AX	2	395	0.777268	0.190619	0.0095911	0.841975	0.231959	0.758412	0.796124	1	2.09021e-131	0.859079	0.697744	3.35581e-34
PCF11	s28362	1	γ-H2AX	3	424	0.633219	0.230045	0.011172	0.674244	0.316166	0.61126	0.655179	1	1.40301e-101	0.0540252	0.527559	0.417341
PCF11	s28363	2	53BP1	1	393	0.104378	0.0528981	0.00266836	0.0880636	0.0365744	0.0991322	0.109624	1	6.57312e-97	-0.597378	0.700111	2.07391e-22
PCF11	s28363	2	53BP1	2	480	0.224063	0.184259	0.00841021	0.152933	0.168701	0.207538	0.240589	1	5.93783e-120	-0.519505	0.600631	4.31149e-20
PCF11	s28363	2	53BP1	3	553	0.220148	0.176087	0.00748799	0.150566	0.154878	0.205439	0.234856	1	3.97346e-138	-0.358276	0.582773	9.55076e-13
PCF11	s28363	2	EdU	1	170	0.394037	0.276165	0.0211809	0.389896	0.531335	0.352223	0.43585	1	5.72964e-38	0.648639	0.693164	8.40315e-13
PCF11	s28363	2	EdU	2	358	0.523258	0.23156	0.0122383	0.568888	0.388228	0.49919	0.547327	1	3.1182e-79	0.650764	0.747233	6.33717e-20
PCF11	s28363	2	EdU	3	423	0.456492	0.243609	0.0118447	0.435204	0.451316	0.43321	0.479774	1	2.08625e-93	0.721171	0.714158	8.36628e-31
PCF11	s28363	2	Morphology (Mitotic aberrations)	1	393	0.45078	0.251038	0.0126632	0.446249	0.376458	0.425884	0.475676	1	1.28672e-89	1.3289	0.868296	1.14562e-61
PCF11	s28363	2	Morphology (Mitotic aberrations)	2	480	0.449649	0.273375	0.0124778	0.459309	0.493267	0.425131	0.474167	1	5.08269e-107	1.28956	0.816384	6.23704e-65
PCF11	s28363	2	Morphology (Mitotic aberrations)	3	553	0.413038	0.268562	0.0114204	0.390375	0.440313	0.390605	0.43547	1	9.24154e-122	1.32843	0.815159	4.69101e-83
PCF11	s28363	2	p53	1	545	0.18534	0.159818	0.00684587	0.129921	0.111026	0.171893	0.198788	1	1.73169e-124	0.171574	0.615108	2.3299e-09
PCF11	s28363	2	p53	2	629	0.198674	0.192322	0.00766839	0.131535	0.103864	0.183615	0.213733	1	2.29618e-143	0.19294	0.615293	8.17435e-11
PCF11	s28363	2	p53	3	576	0.279229	0.204996	0.0085415	0.207293	0.16751	0.262453	0.296005	1	6.06725e-134	0.454215	0.724046	1.76022e-36
PCF11	s28363	2	γ-H2AX	1	170	0.145465	0.133177	0.0102142	0.129097	0.0831897	0.125302	0.165629	1	3.16858e-38	0.285031	0.647368	7.81815e-05
PCF11	s28363	2	γ-H2AX	2	358	0.64296	0.197441	0.0104351	0.658426	0.243452	0.622438	0.663482	1	1.86493e-98	0.178839	0.526429	0.0102379
PCF11	s28363	2	γ-H2AX	3	423	0.549071	0.216058	0.0105051	0.572946	0.325536	0.528422	0.56972	1	2.2155e-108	-0.317216	0.642675	4.66278e-07
PINK1	s35167	1	53BP1	1	721	0.188639	0.133151	0.00495882	0.146059	0.130475	0.178903	0.198374	1	6.53322e-177	0.322705	0.59397	6.15053e-11
PINK1	s35167	1	53BP1	2	261	0.426024	0.289028	0.0178904	0.331884	0.502279	0.390796	0.461253	1	1.14659e-65	0.308704	0.643735	0.00642272
PINK1	s35167	1	53BP1	3	384	0.323429	0.255078	0.0130169	0.22919	0.325265	0.297835	0.349022	1	9.61355e-96	0.196895	0.541819	0.175186
PINK1	s35167	1	EdU	1	401	0.508506	0.228221	0.0113968	0.592654	0.203426	0.486101	0.530911	1	2.2349e-88	1.13334	0.801611	8.93805e-53
PINK1	s35167	1	EdU	2	188	0.387976	0.299939	0.0218753	0.397285	0.613048	0.344822	0.431131	1	6.76324e-42	0.187333	0.62953	0.00102351
PINK1	s35167	1	EdU	3	297	0.381142	0.27943	0.0162142	0.372734	0.569158	0.349232	0.413052	1	9.5009e-66	0.457387	0.668495	2.31437e-18
PINK1	s35167	1	Morphology (Mitotic aberrations)	1	721	0.278861	0.234467	0.00873201	0.17423	0.321025	0.261718	0.296005	1	3.87571e-161	0.657764	0.706579	2.02445e-38
PINK1	s35167	1	Morphology (Mitotic aberrations)	2	261	0.390271	0.255453	0.0158122	0.34382	0.423171	0.359135	0.421408	1	6.29912e-59	1.07459	0.78816	2.90437e-29
PINK1	s35167	1	Morphology (Mitotic aberrations)	3	384	0.315925	0.274613	0.0140138	0.197349	0.402501	0.288371	0.343478	1	3.71143e-85	0.862421	0.726286	1.71394e-34
PINK1	s35167	1	p53	1	451	0.32572	0.292063	0.0137527	0.191739	0.363545	0.298692	0.352747	1	4.98682e-103	0.663539	0.714	2.96466e-25
PINK1	s35167	1	p53	2	497	0.342929	0.299426	0.0134311	0.204095	0.384103	0.31654	0.369318	1	7.06665e-114	0.760891	0.721087	4.57138e-32
PINK1	s35167	1	p53	3	943	0.517734	0.301458	0.00981683	0.457263	0.547379	0.498469	0.537	1	4.10202e-220	1.36546	0.8515	3.78996e-158
PINK1	s35167	1	γ-H2AX	1	401	0.166584	0.144289	0.00720543	0.124894	0.0581527	0.152419	0.180749	1	4.58989e-90	0.519788	0.725278	1.85366e-27
PINK1	s35167	1	γ-H2AX	2	188	0.599124	0.231979	0.0169188	0.602451	0.366416	0.565748	0.6325	1	4.86459e-49	0.142566	0.575582	0.215731
PINK1	s35167	1	γ-H2AX	3	297	0.540461	0.245736	0.014259	0.566359	0.388751	0.512399	0.568523	1	7.9666e-72	-0.210486	0.636109	0.00861348
PINK1	s35166	2	53BP1	1	516	0.156877	0.100461	0.00442255	0.12363	0.0952102	0.148189	0.165565	1	6.38695e-127	0.041221	0.521956	0.113761
PINK1	s35166	2	53BP1	2	199	0.342279	0.257147	0.0182286	0.246259	0.376776	0.306332	0.378226	1	2.77378e-50	-0.0434825	0.550769	0.21818
PINK1	s35166	2	53BP1	3	281	0.272394	0.199238	0.0118855	0.205009	0.249924	0.248998	0.29579	1	1.1091e-70	-0.108355	0.506134	0.140629
PINK1	s35166	2	EdU	1	332	0.526502	0.204628	0.0112304	0.604527	0.064133	0.50441	0.548594	1	4.63362e-74	1.29481	0.841239	2.17273e-55
PINK1	s35166	2	EdU	2	152	0.529298	0.256651	0.0208171	0.664897	0.420302	0.488167	0.570428	1	4.37832e-34	0.656728	0.776375	2.00141e-12
PINK1	s35166	2	EdU	3	216	0.473096	0.28134	0.0191428	0.643727	0.54209	0.435365	0.510828	1	5.17699e-48	0.779091	0.747599	5.73931e-23
PINK1	s35166	2	Morphology (Mitotic aberrations)	1	516	0.245572	0.225767	0.00993882	0.153956	0.223653	0.226046	0.265097	1	4.89694e-114	0.452636	0.661885	7.86179e-13
PINK1	s35166	2	Morphology (Mitotic aberrations)	2	199	0.333206	0.281115	0.0199277	0.229786	0.440486	0.293908	0.372504	1	2.21246e-44	0.801958	0.698403	3.26918e-12
PINK1	s35166	2	Morphology (Mitotic aberrations)	3	281	0.286794	0.26368	0.0157298	0.16586	0.40358	0.25583	0.317757	1	2.67876e-62	0.774295	0.686576	3.64523e-19
PINK1	s35166	2	p53	1	245	0.312845	0.28333	0.0181013	0.186322	0.299156	0.27719	0.348499	1	1.73422e-56	0.598376	0.736056	7.38478e-15
PINK1	s35166	2	p53	2	311	0.351356	0.312486	0.0177195	0.208805	0.428815	0.316491	0.386222	1	1.13063e-71	0.729917	0.729134	6.43928e-20
PINK1	s35166	2	p53	3	903	0.481289	0.308148	0.0102545	0.405897	0.557058	0.461164	0.501415	1	8.04355e-210	1.20004	0.827277	5.89812e-133
PINK1	s35166	2	γ-H2AX	1	332	0.160308	0.14098	0.00773727	0.121486	0.0780073	0.145087	0.175528	1	5.25996e-74	0.454859	0.677358	2.72068e-13
PINK1	s35166	2	γ-H2AX	2	152	0.636962	0.229189	0.0185896	0.665173	0.358413	0.600233	0.673692	1	9.70344e-41	0.39443	0.520354	0.00058339
PINK1	s35166	2	γ-H2AX	3	216	0.541831	0.228789	0.0155671	0.559285	0.311062	0.511147	0.572515	1	3.88705e-52	-0.106613	0.644906	0.205826
PLK1	s448	1	53BP1	1	12	0.454796	0.344736	0.0995168	0.298953	0.673992	0.235761	0.673831	1	0.000775396	1.09111	0.828438	0.0101931
PLK1	s448	1	53BP1	2	8	0.723226	0.368822	0.130398	0.921067	0.539064	0.414883	1.03157	1	0.00838925	0.698734	0.821599	0.104895
PLK1	s448	1	53BP1	3	24	0.836618	0.234905	0.0479498	0.927131	0.169863	0.737427	0.93581	1	1.03976e-09	2.00777	0.937311	1.47429e-06
PLK1	s448	1	EdU	1	6	0.398294	0.299517	0.122277	0.37858	0.384791	0.08397	0.712618	0	0.0612544	0.619552	0.683827	0.24026
PLK1	s448	1	EdU	2	10	0.656852	0.0464122	0.0146768	0.657703	0.0535275	0.623651	0.690054	1	1.16396e-05	1.108	0.841169	0.0257481
PLK1	s448	1	EdU	3	20	0.521836	0.226183	0.0505761	0.578753	0.292395	0.415979	0.627693	1	2.69514e-05	0.273054	0.757709	0.44075
PLK1	s448	1	Morphology (Mitotic aberrations)	1	12	0.585971	0.309337	0.0892978	0.583765	0.583295	0.389428	0.782514	1	0.000817122	1.98939	0.915454	0.000246206
PLK1	s448	1	Morphology (Mitotic aberrations)	2	8	0.1323	0.30475	0.107745	0.0121682	0.0568053	-0.122477	0.387077	1	0.0222881	0.171201	0.7915	0.0829837
PLK1	s448	1	Morphology (Mitotic aberrations)	3	24	0.433849	0.341407	0.0696893	0.474968	0.691419	0.289686	0.578012	1	4.38636e-06	1.09074	0.710108	0.0129672
PLK1	s448	1	p53	1	12	0.521005	0.372024	0.107394	0.416593	0.78263	0.284632	0.757378	1	0.000995022	1.33591	0.837328	0.00354984
PLK1	s448	1	p53	2	18	0.47996	0.384479	0.0906226	0.440159	0.785807	0.288763	0.671157	1	7.19429e-05	1.21105	0.694577	0.0278863
PLK1	s448	1	p53	3	37	0.809053	0.253832	0.0417297	0.943159	0.282801	0.724422	0.893685	1	1.31886e-11	2.62788	0.945234	5.70187e-11
PLK1	s448	1	γ-H2AX	1	6	0.774666	0.188157	0.076815	0.807373	0.28599	0.577207	0.972125	1	0.00189377	4.58279	0.996572	0.0021645
PLK1	s448	1	γ-H2AX	2	10	0.605344	0.210559	0.0665847	0.598025	0.433293	0.454719	0.75597	1	0.000222167	0.592259	0.579742	0.273036
PLK1	s448	1	γ-H2AX	3	20	0.811448	0.142734	0.0319164	0.875036	0.144269	0.744647	0.87825	1	4.76581e-09	1.20851	0.713964	0.00256062
PLK1	s449	2	53BP1	1	57	0.362405	0.309208	0.0409555	0.230148	0.459392	0.280361	0.444449	1	8.25038e-15	0.729156	0.716156	0.000992549
PLK1	s449	2	53BP1	2	58	0.650201	0.338214	0.0444096	0.775242	0.569257	0.561272	0.739129	1	3.15097e-15	1.19772	0.786713	1.06957e-06
PLK1	s449	2	53BP1	3	53	0.532479	0.353437	0.0485484	0.54737	0.734284	0.435059	0.629898	1	5.4511e-14	0.698062	0.712239	0.00781075
PLK1	s449	2	EdU	1	45	0.625079	0.233594	0.0348222	0.684976	0.338701	0.554899	0.695258	1	2.55164e-12	1.54531	0.854748	5.14346e-09
PLK1	s449	2	EdU	2	51	0.60345	0.227587	0.0318685	0.679084	0.236878	0.53944	0.667459	1	2.87274e-12	0.719876	0.809649	6.63934e-05
PLK1	s449	2	EdU	3	42	0.567163	0.278002	0.0428966	0.695362	0.481018	0.480532	0.653795	1	2.04712e-10	0.89713	0.817491	2.2675e-06
PLK1	s449	2	Morphology (Mitotic aberrations)	1	57	0.694338	0.302562	0.0400754	0.788381	0.49685	0.614058	0.774619	1	1.80864e-14	2.27516	0.931957	8.85822e-16
PLK1	s449	2	Morphology (Mitotic aberrations)	2	58	0.501111	0.357102	0.0468898	0.453783	0.754368	0.407216	0.595006	1	1.59405e-13	1.36662	0.779312	3.74795e-08
PLK1	s449	2	Morphology (Mitotic aberrations)	3	53	0.604488	0.333709	0.0458384	0.683274	0.588731	0.512507	0.69647	1	1.64723e-12	1.78217	0.86089	4.65934e-10
PLK1	s449	2	p53	1	65	0.729785	0.313121	0.0388379	0.878113	0.493588	0.652197	0.807373	1	8.16892e-16	2.26733	0.901034	6.45831e-15
PLK1	s449	2	p53	2	31	0.58527	0.358603	0.0644071	0.490425	0.746419	0.453733	0.716807	1	7.95051e-08	1.67389	0.874738	7.53115e-08
PLK1	s449	2	p53	3	98	0.799803	0.283758	0.0286639	0.95325	0.354635	0.742913	0.856693	1	1.16885e-25	2.22993	0.938099	1.29576e-24
PLK1	s449	2	γ-H2AX	1	45	0.467051	0.2576	0.0384008	0.494733	0.412251	0.389659	0.544442	1	3.93254e-11	1.60321	0.921629	1.02086e-10
PLK1	s449	2	γ-H2AX	2	51	0.749282	0.245868	0.0344285	0.825577	0.41808	0.68013	0.818433	1	7.64252e-16	1.18813	0.64515	1.99038e-07
PLK1	s449	2	γ-H2AX	3	42	0.780626	0.147005	0.0226833	0.838992	0.214647	0.734816	0.826436	1	1.73814e-17	0.976389	0.662475	0.000216283
PLK4	s21083	1	53BP1	1	553	0.182579	0.166448	0.00707811	0.125393	0.100283	0.168676	0.196482	1	6.05196e-136	0.219581	0.526226	0.0338025
PLK4	s21083	1	53BP1	2	321	0.397789	0.279587	0.015605	0.3036	0.467722	0.367087	0.42849	1	1.55905e-80	0.197324	0.61505	0.118017
PLK4	s21083	1	53BP1	3	514	0.325586	0.244209	0.0107716	0.232305	0.328878	0.304425	0.346748	1	1.92082e-128	0.171605	0.561877	0.0958881
PLK4	s21083	1	EdU	1	356	0.326596	0.255151	0.013523	0.230922	0.502936	0.300001	0.353192	1	1.45483e-78	0.402172	0.656851	1.52415e-17
PLK4	s21083	1	EdU	2	244	0.370053	0.27372	0.0175231	0.328298	0.572804	0.335536	0.404569	1	3.84609e-54	0.131441	0.649544	1.0109e-05
PLK4	s21083	1	EdU	3	412	0.281234	0.205534	0.0101259	0.227845	0.392867	0.261329	0.30114	1	6.58474e-91	0.0946516	0.561085	1.81675e-06
PLK4	s21083	1	Morphology (Mitotic aberrations)	1	553	0.294669	0.213657	0.00908561	0.228038	0.298743	0.276822	0.312515	1	2.28366e-124	0.739447	0.75377	1.76122e-39
PLK4	s21083	1	Morphology (Mitotic aberrations)	2	321	0.280066	0.232637	0.0129846	0.190057	0.346617	0.25452	0.305612	1	1.30814e-71	0.563152	0.679126	2.37273e-13
PLK4	s21083	1	Morphology (Mitotic aberrations)	3	514	0.202755	0.185256	0.00817128	0.132976	0.216808	0.186701	0.218808	1	2.22262e-113	0.441741	0.621264	7.61037e-15
PLK4	s21083	1	p53	1	567	0.27411	0.242244	0.0101733	0.184209	0.228301	0.254128	0.294092	1	1.26929e-129	0.573654	0.703192	2.46457e-31
PLK4	s21083	1	p53	2	501	0.25577	0.225888	0.0100919	0.169082	0.207402	0.235942	0.275598	1	6.39774e-115	0.477743	0.68954	9.76154e-24
PLK4	s21083	1	p53	3	963	0.410837	0.281705	0.00907783	0.31841	0.427921	0.393023	0.428652	1	2.89888e-223	0.985422	0.783978	1.29539e-107
PLK4	s21083	1	γ-H2AX	1	356	0.0967079	0.108128	0.00573076	0.0748369	0.104991	0.0854374	0.107978	1	8.00615e-79	-0.0495208	0.55819	0.0174246
PLK4	s21083	1	γ-H2AX	2	244	0.657529	0.198215	0.0126894	0.694025	0.249267	0.632534	0.682525	1	1.97961e-69	0.350082	0.503304	4.66129e-05
PLK4	s21083	1	γ-H2AX	3	412	0.625703	0.195208	0.00961723	0.651964	0.232995	0.606798	0.644608	1	4.92785e-109	0.0405056	0.55542	0.939914
PLK4	s21084	2	53BP1	1	871	0.12771	0.0875788	0.00296749	0.10004	0.0583525	0.121886	0.133535	1	1.80229e-213	-0.23695	0.59536	3.01471e-10
PLK4	s21084	2	53BP1	2	695	0.34555	0.243326	0.00922989	0.258782	0.319287	0.327428	0.363672	1	1.26925e-172	0.0990543	0.577744	0.313939
PLK4	s21084	2	53BP1	3	836	0.305193	0.231371	0.00800215	0.216742	0.298729	0.289486	0.3209	1	3.492e-207	0.0480726	0.535966	0.5258
PLK4	s21084	2	EdU	1	569	0.49706	0.222674	0.009335	0.592479	0.179778	0.478725	0.515396	1	5.05274e-125	1.03442	0.818884	2.8734e-78
PLK4	s21084	2	EdU	2	499	0.530868	0.240981	0.0107878	0.640084	0.231538	0.509673	0.552063	1	8.48689e-110	0.760115	0.740045	7.98188e-32
PLK4	s21084	2	EdU	3	632	0.533886	0.239576	0.00952981	0.646785	0.294229	0.515172	0.5526	1	4.66269e-139	0.980308	0.793297	4.49977e-77
PLK4	s21084	2	Morphology (Mitotic aberrations)	1	871	0.250949	0.230741	0.00781836	0.149477	0.256186	0.235604	0.266294	1	4.68064e-192	0.541275	0.662652	2.6965e-32
PLK4	s21084	2	Morphology (Mitotic aberrations)	2	695	0.276119	0.259336	0.00983718	0.147245	0.361559	0.256805	0.295433	1	5.271e-154	0.50667	0.653039	1.07361e-16
PLK4	s21084	2	Morphology (Mitotic aberrations)	3	836	0.275585	0.277924	0.00961222	0.126442	0.397979	0.256718	0.294452	1	1.29819e-183	0.654981	0.639104	2.0801e-26
PLK4	s21084	2	p53	1	1001	0.271576	0.252391	0.00797733	0.165116	0.2536	0.255922	0.28723	1	9.70861e-228	0.496308	0.676736	1.5171e-32
PLK4	s21084	2	p53	2	650	0.300176	0.262333	0.0102895	0.185611	0.318008	0.279972	0.320381	1	1.50143e-148	0.59221	0.701462	3.05083e-33
PLK4	s21084	2	p53	3	1908	0.381009	0.290838	0.00665827	0.267406	0.442527	0.36795	0.394067	1	0	0.790885	0.740072	6.88853e-137
PLK4	s21084	2	γ-H2AX	1	569	0.133737	0.105983	0.00444302	0.117927	0.0450738	0.12501	0.142464	1	4.45534e-126	0.302265	0.660542	1.20538e-22
PLK4	s21084	2	γ-H2AX	2	499	0.60386	0.205609	0.00920431	0.606733	0.28033	0.585776	0.621944	1	2.85323e-136	-0.151164	0.586078	0.00870123
PLK4	s21084	2	γ-H2AX	3	632	0.554437	0.215441	0.00856977	0.584014	0.302559	0.537608	0.571265	1	4.52458e-148	-0.435313	0.636721	1.04499e-15
PPP1CB	s10934	1	53BP1	1	585	0.183532	0.107325	0.00443733	0.149241	0.124568	0.174816	0.192247	1	9.414e-144	0.306645	0.617187	6.37001e-14
PPP1CB	s10934	1	53BP1	2	742	0.425376	0.263927	0.00968908	0.379406	0.451378	0.406355	0.444398	1	8.39467e-185	0.451291	0.663555	7.04972e-15
PPP1CB	s10934	1	53BP1	3	422	0.36135	0.234505	0.0114155	0.294897	0.356809	0.338911	0.383788	1	1.17804e-105	0.374213	0.625048	7.84575e-08
PPP1CB	s10934	1	EdU	1	437	0.537887	0.19322	0.00924298	0.611301	0.0967129	0.51972	0.556053	1	3.16277e-96	1.25959	0.843972	1.166e-69
PPP1CB	s10934	1	EdU	2	641	0.568894	0.236793	0.00935275	0.674755	0.0901757	0.550528	0.58726	1	1.0998e-140	0.920266	0.810221	1.44137e-80
PPP1CB	s10934	1	EdU	3	369	0.542839	0.222052	0.0115595	0.640802	0.131638	0.520108	0.56557	1	9.94425e-82	1.11021	0.793853	5.35966e-46
PPP1CB	s10934	1	Morphology (Mitotic aberrations)	1	585	0.360019	0.246801	0.0102039	0.281587	0.361721	0.339978	0.38006	1	1.47637e-132	1.00673	0.809786	1.83449e-68
PPP1CB	s10934	1	Morphology (Mitotic aberrations)	2	742	0.36548	0.256787	0.00942693	0.296619	0.44874	0.346973	0.383986	1	2.97088e-163	0.926791	0.766641	1.54258e-64
PPP1CB	s10934	1	Morphology (Mitotic aberrations)	3	422	0.365287	0.278886	0.013576	0.261586	0.50092	0.338602	0.391972	1	2.37747e-93	1.0858	0.76775	8.81719e-50
PPP1CB	s10934	1	p53	1	376	0.384916	0.252201	0.0130063	0.303501	0.326685	0.359342	0.410491	1	3.86318e-86	0.971623	0.834341	2.38713e-50
PPP1CB	s10934	1	p53	2	620	0.350182	0.230709	0.0092655	0.283234	0.312402	0.331987	0.368378	1	9.32013e-142	0.899615	0.809785	1.35634e-78
PPP1CB	s10934	1	p53	3	559	0.583612	0.281641	0.0119121	0.60892	0.519095	0.560214	0.60701	1	1.60522e-130	1.64295	0.885928	1.84397e-108
PPP1CB	s10934	1	γ-H2AX	1	437	0.187955	0.185466	0.00887204	0.127759	0.136368	0.170518	0.205392	1	1.14537e-97	0.577178	0.674237	6.18136e-21
PPP1CB	s10934	1	γ-H2AX	2	641	0.821581	0.131259	0.00518442	0.852619	0.158474	0.8114	0.831761	1	1.17052e-252	1.08987	0.768677	5.38006e-74
PPP1CB	s10934	1	γ-H2AX	3	369	0.813743	0.151751	0.00789982	0.843627	0.177437	0.798208	0.829277	1	4.44015e-136	1.03193	0.719201	1.3512e-36
PPP1CB	s10933	2	53BP1	1	1092	0.18991	0.132308	0.00400383	0.142349	0.136748	0.182054	0.197766	1	2.50778e-267	0.375513	0.594969	2.06659e-18
PPP1CB	s10933	2	53BP1	2	1339	0.464173	0.268133	0.00732756	0.43019	0.478752	0.449798	0.478548	1	0	0.688241	0.706414	2.79799e-62
PPP1CB	s10933	2	53BP1	3	1412	0.417968	0.260532	0.00693335	0.362404	0.425608	0.404367	0.431569	1	0	0.488399	0.680325	1.1341e-33
PPP1CB	s10933	2	EdU	1	731	0.0846643	0.165975	0.00613882	0.03464	0.0893906	0.0726125	0.0967162	1	2.72979e-160	-0.668938	0.622933	1.60048e-11
PPP1CB	s10933	2	EdU	2	1210	0.379645	0.261322	0.00751247	0.507259	0.517839	0.364906	0.394384	1	1.38152e-264	0.175818	0.580347	0.00170758
PPP1CB	s10933	2	EdU	3	1277	0.334111	0.292801	0.00819363	0.310592	0.6118	0.318037	0.350186	1	3.60524e-279	0.267588	0.585948	1.62168e-27
PPP1CB	s10933	2	Morphology (Mitotic aberrations)	1	1092	0.300487	0.214752	0.0064987	0.265941	0.323091	0.287736	0.313238	1	1.91915e-245	0.780812	0.738815	8.04084e-74
PPP1CB	s10933	2	Morphology (Mitotic aberrations)	2	1339	0.223877	0.223869	0.00611791	0.124707	0.264678	0.211875	0.235878	1	8.9554e-293	0.272534	0.589065	1.3227e-07
PPP1CB	s10933	2	Morphology (Mitotic aberrations)	3	1412	0.199821	0.212411	0.00565275	0.11119	0.237057	0.188732	0.21091	1	0	0.361736	0.568566	1.89717e-13
PPP1CB	s10933	2	p53	1	1403	0.242872	0.256999	0.00686125	0.127793	0.202181	0.229412	0.256331	1	2.27477e-318	0.377729	0.602499	1.9051e-12
PPP1CB	s10933	2	p53	2	1298	0.232938	0.228611	0.0063454	0.139327	0.169111	0.220489	0.245386	1	2.36449e-295	0.325751	0.634802	2.59275e-26
PPP1CB	s10933	2	p53	3	1822	0.319377	0.256725	0.00601443	0.212252	0.296866	0.307581	0.331173	1	0	0.594562	0.711183	3.46761e-102
PPP1CB	s10933	2	γ-H2AX	1	731	0.276152	0.23955	0.00886008	0.180641	0.337016	0.258758	0.293547	1	2.65495e-162	0.968121	0.738766	1.07121e-64
PPP1CB	s10933	2	γ-H2AX	2	1210	0.746604	0.173329	0.00498285	0.780736	0.22009	0.736828	0.75638	1	0	0.283718	0.643879	8.01537e-17
PPP1CB	s10933	2	γ-H2AX	3	1277	0.712445	0.206224	0.0057709	0.760604	0.270894	0.701123	0.723766	1	0	0.0689934	0.57592	0.0178567
PRC1	s17267	1	53BP1	1	254	0.14887	0.119401	0.00749186	0.107582	0.0913507	0.134116	0.163624	1	3.33707e-63	-0.159455	0.536704	0.00372325
PRC1	s17267	1	53BP1	2	124	0.35563	0.254371	0.0228432	0.293317	0.358079	0.310414	0.400847	1	8.58099e-32	0.18378	0.579145	0.439655
PRC1	s17267	1	53BP1	3	171	0.374601	0.264917	0.0202587	0.284765	0.408949	0.33461	0.414592	1	2.22613e-43	0.29149	0.613609	0.0286156
PRC1	s17267	1	EdU	1	156	0.444517	0.244237	0.0195546	0.47708	0.363499	0.405889	0.483144	1	6.63113e-35	0.93897	0.72699	5.66504e-16
PRC1	s17267	1	EdU	2	91	0.526211	0.208103	0.0218151	0.571755	0.310715	0.482872	0.569551	1	2.72429e-22	0.582935	0.729136	0.000944873
PRC1	s17267	1	EdU	3	118	0.458369	0.236704	0.0217904	0.480286	0.391886	0.415215	0.501524	1	7.87977e-27	0.790927	0.704066	5.17424e-10
PRC1	s17267	1	Morphology (Mitotic aberrations)	1	254	0.414185	0.293627	0.0184238	0.326311	0.474909	0.377901	0.450468	1	7.9815e-58	0.992859	0.812017	4.04234e-27
PRC1	s17267	1	Morphology (Mitotic aberrations)	2	124	0.460812	0.304057	0.0273051	0.473979	0.580287	0.406764	0.514861	1	5.24068e-29	1.24941	0.803943	2.63526e-16
PRC1	s17267	1	Morphology (Mitotic aberrations)	3	171	0.423733	0.287362	0.0219751	0.409138	0.510727	0.380354	0.467113	1	7.5654e-39	1.22065	0.800916	2.64731e-21
PRC1	s17267	1	p53	1	198	0.465904	0.346188	0.0246025	0.340078	0.710672	0.417386	0.514422	1	7.70394e-46	1.10496	0.802484	7.49671e-23
PRC1	s17267	1	p53	2	196	0.418552	0.319718	0.022837	0.28523	0.508383	0.373513	0.463591	1	1.47904e-45	1.05833	0.806384	2.09041e-25
PRC1	s17267	1	p53	3	403	0.595681	0.334804	0.0166778	0.59838	0.697997	0.562894	0.628468	1	2.33807e-94	1.45586	0.867488	3.72142e-69
PRC1	s17267	1	γ-H2AX	1	156	0.192597	0.155294	0.0124334	0.143048	0.129274	0.168037	0.217158	1	1.74748e-35	0.595033	0.745913	5.47157e-11
PRC1	s17267	1	γ-H2AX	2	91	0.802997	0.132527	0.0138926	0.81785	0.187374	0.775397	0.830597	1	1.01033e-36	1.58677	0.731163	6.9056e-18
PRC1	s17267	1	γ-H2AX	3	118	0.741351	0.187655	0.0172751	0.774431	0.244697	0.707139	0.775563	1	3.32281e-38	0.855563	0.612515	6.19655e-09
PRC1	s17268	2	53BP1	1	695	0.195165	0.165426	0.00627495	0.130348	0.140663	0.182845	0.207485	1	1.42975e-170	0.32294	0.554027	0.000110488
PRC1	s17268	2	53BP1	2	690	0.406051	0.286483	0.0109062	0.310616	0.455602	0.384638	0.427464	1	6.15165e-172	0.329192	0.623932	1.24147e-05
PRC1	s17268	2	53BP1	3	789	0.385454	0.278758	0.00992404	0.283914	0.42289	0.365973	0.404935	1	1.36747e-196	0.389652	0.618652	1.52488e-08
PRC1	s17268	2	EdU	1	317	0.386359	0.315249	0.0177062	0.451872	0.632047	0.351522	0.421196	1	4.67816e-70	0.580071	0.628147	1.32216e-10
PRC1	s17268	2	EdU	2	493	0.426927	0.307664	0.0138565	0.609074	0.614863	0.399702	0.454152	1	1.962e-108	0.352921	0.689377	8.12751e-22
PRC1	s17268	2	EdU	3	598	0.414432	0.31254	0.0127807	0.533519	0.639057	0.389331	0.439533	1	2.5554e-131	0.473871	0.693654	4.37672e-37
PRC1	s17268	2	Morphology (Mitotic aberrations)	1	695	0.407037	0.273347	0.0103687	0.369467	0.436439	0.386679	0.427395	1	8.69175e-158	1.16457	0.810176	5.21508e-86
PRC1	s17268	2	Morphology (Mitotic aberrations)	2	690	0.356061	0.276283	0.0105179	0.283723	0.438327	0.33541	0.376712	1	2.42616e-153	0.83582	0.742896	3.56365e-48
PRC1	s17268	2	Morphology (Mitotic aberrations)	3	789	0.3531	0.289205	0.010296	0.263509	0.45145	0.332889	0.373311	1	5.44476e-174	0.977804	0.744014	3.65179e-71
PRC1	s17268	2	p53	1	697	0.28665	0.308094	0.0116699	0.12277	0.305522	0.263737	0.309562	1	2.79446e-159	0.538064	0.60627	9.2189e-09
PRC1	s17268	2	p53	2	746	0.257752	0.287706	0.0105337	0.112347	0.21246	0.237073	0.278431	1	5.03211e-170	0.377336	0.575262	0.000109641
PRC1	s17268	2	p53	3	1151	0.326605	0.319532	0.0094184	0.15486	0.365236	0.308126	0.345084	1	1.19407e-266	0.569723	0.639104	2.30018e-31
PRC1	s17268	2	γ-H2AX	1	317	0.167575	0.144684	0.00812625	0.138423	0.106972	0.151587	0.183564	1	2.67387e-71	0.494181	0.691016	2.6595e-16
PRC1	s17268	2	γ-H2AX	2	493	0.650719	0.215049	0.00968531	0.661021	0.328404	0.631689	0.669749	1	7.58822e-136	0.0927879	0.509883	0.10929
PRC1	s17268	2	γ-H2AX	3	598	0.557469	0.228917	0.00936112	0.57985	0.334625	0.539084	0.575854	1	3.30729e-137	-0.386374	0.625124	1.60645e-11
PRPF8	s20796	1	53BP1	1	366	0.456893	0.276479	0.0144518	0.422992	0.473605	0.428474	0.485312	1	2.48083e-90	1.39925	0.859236	5.76826e-59
PRPF8	s20796	1	53BP1	2	265	0.80597	0.266448	0.0163678	0.908541	0.213722	0.773742	0.838198	1	6.85136e-72	1.81714	0.908278	1.51597e-50
PRPF8	s20796	1	53BP1	3	275	0.818787	0.223915	0.0135026	0.900346	0.251853	0.792205	0.845369	1	5.53231e-84	2.39385	0.940625	8.56846e-68
PRPF8	s20796	1	EdU	1	202	0.52352	0.200476	0.0141055	0.571313	0.308552	0.495706	0.551333	1	3.3679e-50	1.30142	0.803156	5.64455e-29
PRPF8	s20796	1	EdU	2	208	0.682384	0.131772	0.00913674	0.698162	0.0815931	0.664371	0.700397	1	8.85908e-68	1.48497	0.897093	9.4205e-40
PRPF8	s20796	1	EdU	3	220	0.643587	0.139002	0.00937153	0.679441	0.151584	0.625117	0.662057	1	3.46037e-70	1.71066	0.863396	9.60167e-40
PRPF8	s20796	1	Morphology (Mitotic aberrations)	1	366	0.432793	0.266223	0.0139157	0.430011	0.404398	0.405428	0.460158	1	4.26233e-82	1.18763	0.833635	1.49766e-45
PRPF8	s20796	1	Morphology (Mitotic aberrations)	2	265	0.435104	0.300767	0.018476	0.416006	0.546191	0.398725	0.471483	1	1.31484e-59	1.13259	0.77618	3.39787e-26
PRPF8	s20796	1	Morphology (Mitotic aberrations)	3	275	0.403007	0.290868	0.01754	0.361181	0.521338	0.368477	0.437537	1	4.75905e-61	1.21746	0.766938	1.18415e-31
PRPF8	s20796	1	p53	1	290	0.430622	0.308962	0.0181429	0.325964	0.508085	0.394913	0.466331	1	6.84236e-67	1.04317	0.81428	6.71451e-36
PRPF8	s20796	1	p53	2	270	0.367044	0.270395	0.0164557	0.288011	0.377166	0.334645	0.399442	1	2.54158e-62	0.875845	0.778676	2.70014e-28
PRPF8	s20796	1	p53	3	462	0.601935	0.315985	0.014701	0.582496	0.599146	0.573046	0.630824	1	6.86724e-108	1.54667	0.864021	1.82058e-78
PRPF8	s20796	1	γ-H2AX	1	202	0.19619	0.17717	0.0124657	0.150191	0.175287	0.17161	0.22077	1	1.43936e-45	0.581843	0.686647	1.47364e-09
PRPF8	s20796	1	γ-H2AX	2	208	0.81904	0.164096	0.011378	0.869684	0.208587	0.796609	0.841472	1	4.15044e-78	1.34884	0.756589	3.96749e-33
PRPF8	s20796	1	γ-H2AX	3	220	0.66694	0.206748	0.013939	0.71455	0.29545	0.639469	0.694412	1	5.58763e-62	0.417386	0.506194	8.59739e-05
PRPF8	s20797	2	53BP1	1	446	0.359556	0.236578	0.0112023	0.306595	0.35355	0.33754	0.381572	1	7.58415e-110	1.1016	0.808565	4.27307e-54
PRPF8	s20797	2	53BP1	2	360	0.614231	0.305396	0.0160958	0.696282	0.589235	0.582578	0.645885	1	3.26895e-90	0.98809	0.795943	3.83598e-29
PRPF8	s20797	2	53BP1	3	427	0.606628	0.305864	0.0148018	0.666747	0.578494	0.577534	0.635722	1	6.65529e-107	1.25887	0.804803	4.92854e-50
PRPF8	s20797	2	EdU	1	313	0.599511	0.13404	0.00757638	0.618228	0.0939869	0.584604	0.614418	1	1.51918e-94	1.81711	0.895889	1.84561e-68
PRPF8	s20797	2	EdU	2	327	0.672319	0.120218	0.00664808	0.71615	0.0749726	0.65924	0.685397	1	2.3123e-106	1.40037	0.89527	2.26204e-60
PRPF8	s20797	2	EdU	3	390	0.676073	0.12353	0.00625516	0.708752	0.0717913	0.663775	0.688371	1	3.96557e-128	1.85511	0.916692	1.16275e-89
PRPF8	s20797	2	Morphology (Mitotic aberrations)	1	446	0.452818	0.276343	0.0130852	0.414431	0.481136	0.427101	0.478534	1	7.78732e-99	1.28837	0.852335	7.08575e-66
PRPF8	s20797	2	Morphology (Mitotic aberrations)	2	360	0.440135	0.280908	0.0148052	0.411078	0.50299	0.411019	0.46925	1	2.81972e-80	1.18426	0.793564	3.75237e-40
PRPF8	s20797	2	Morphology (Mitotic aberrations)	3	427	0.389137	0.281396	0.0136177	0.357459	0.509758	0.362371	0.415903	1	3.27784e-94	1.18954	0.771087	8.09695e-51
PRPF8	s20797	2	p53	1	356	0.443728	0.285917	0.0151536	0.37834	0.48556	0.413926	0.47353	1	4.80658e-82	1.14438	0.841508	4.177e-51
PRPF8	s20797	2	p53	2	495	0.474859	0.312681	0.014054	0.372178	0.561455	0.447246	0.502472	1	2.31623e-113	1.26494	0.85062	7.31331e-83
PRPF8	s20797	2	p53	3	664	0.595568	0.297572	0.011548	0.595071	0.543097	0.572893	0.618243	1	3.88247e-154	1.68355	0.882997	3.23539e-132
PRPF8	s20797	2	γ-H2AX	1	313	0.199446	0.172072	0.00972608	0.146233	0.114109	0.180309	0.218583	1	1.20661e-69	0.661247	0.750844	2.10696e-25
PRPF8	s20797	2	γ-H2AX	2	327	0.758459	0.187046	0.0103436	0.793684	0.254987	0.73811	0.778808	1	1.59877e-108	0.815875	0.66461	2.97889e-25
PRPF8	s20797	2	γ-H2AX	3	390	0.654015	0.220034	0.0111419	0.691924	0.297645	0.63211	0.675921	1	9.11307e-104	0.183936	0.505518	0.020738
SF3B5	s37913	1	53BP1	1	545	0.424638	0.279	0.0119511	0.358145	0.472646	0.401162	0.448114	1	5.40182e-134	1.28412	0.83601	1.97097e-81
SF3B5	s37913	1	53BP1	2	310	0.694751	0.29844	0.0169503	0.813543	0.482192	0.661398	0.728103	1	7.89736e-78	1.28402	0.851272	2.03968e-38
SF3B5	s37913	1	53BP1	3	292	0.687115	0.292571	0.0171214	0.816591	0.507081	0.653417	0.720812	1	4.11246e-73	1.52378	0.865282	6.62848e-47
SF3B5	s37913	1	EdU	1	312	0.51274	0.176165	0.00997336	0.535904	0.255939	0.493116	0.532364	1	7.54318e-83	1.31002	0.781939	6.19894e-39
SF3B5	s37913	1	EdU	2	203	0.620504	0.166811	0.0117078	0.677584	0.173934	0.597419	0.64359	1	6.38898e-60	1.16903	0.834044	4.263e-26
SF3B5	s37913	1	EdU	3	180	0.605709	0.156068	0.0116326	0.65109	0.220905	0.582754	0.628664	1	1.90006e-53	1.57064	0.824375	1.40785e-28
SF3B5	s37913	1	Morphology (Mitotic aberrations)	1	545	0.417164	0.234353	0.0100386	0.410468	0.321804	0.397445	0.436884	1	1.44577e-123	1.31466	0.85712	4.72773e-86
SF3B5	s37913	1	Morphology (Mitotic aberrations)	2	310	0.431941	0.248793	0.0141305	0.445168	0.415715	0.404136	0.459745	1	1.34824e-69	1.24302	0.820598	4.90293e-41
SF3B5	s37913	1	Morphology (Mitotic aberrations)	3	292	0.425885	0.240326	0.014064	0.431317	0.342044	0.398205	0.453565	1	8.94463e-66	1.52724	0.843714	1.24254e-53
SF3B5	s37913	1	p53	1	249	0.470208	0.318777	0.0202017	0.373324	0.589202	0.430419	0.509997	1	1.09036e-57	1.13602	0.840143	1.7535e-34
SF3B5	s37913	1	p53	2	280	0.456165	0.321888	0.0192365	0.350852	0.56461	0.418298	0.494032	1	1.63296e-64	1.11997	0.819213	8.28491e-38
SF3B5	s37913	1	p53	3	762	0.535756	0.308987	0.0111934	0.490984	0.603971	0.513783	0.55773	1	2.65818e-177	1.41302	0.859329	4.94711e-135
SF3B5	s37913	1	γ-H2AX	1	312	0.434486	0.313208	0.0177319	0.356879	0.624105	0.399597	0.469376	1	9.48502e-70	1.40757	0.82397	2.47108e-44
SF3B5	s37913	1	γ-H2AX	2	203	0.822383	0.1603	0.0112508	0.872477	0.229365	0.800199	0.844567	1	1.12992e-79	1.39145	0.755336	3.26773e-32
SF3B5	s37913	1	γ-H2AX	3	180	0.862347	0.148434	0.0110636	0.888792	0.153298	0.840516	0.884179	1	2.53053e-72	1.4446	0.800028	1.56415e-32
SF3B5	s37914	2	53BP1	1	702	0.465738	0.282528	0.0106633	0.414784	0.488257	0.444802	0.486673	1	2.8228e-172	1.48001	0.874663	1.31608e-129
SF3B5	s37914	2	53BP1	2	365	0.67761	0.320131	0.0167564	0.829507	0.554065	0.644659	0.710562	1	1.94637e-91	1.19023	0.820714	5.19353e-38
SF3B5	s37914	2	53BP1	3	391	0.674426	0.305887	0.0154694	0.793326	0.518889	0.644013	0.70484	1	5.85706e-98	1.53656	0.84333	7.04287e-60
SF3B5	s37914	2	EdU	1	522	0.604644	0.173819	0.00760784	0.64205	0.104972	0.589699	0.61959	1	6.68594e-131	1.57782	0.886286	1.51475e-102
SF3B5	s37914	2	EdU	2	292	0.623818	0.189916	0.011114	0.691085	0.118343	0.601944	0.645692	1	3.30726e-72	1.10405	0.85027	6.17306e-41
SF3B5	s37914	2	EdU	3	308	0.652768	0.176834	0.010076	0.716049	0.0874906	0.632941	0.672595	1	7.85788e-84	1.64319	0.894387	4.1408e-65
SF3B5	s37914	2	Morphology (Mitotic aberrations)	1	702	0.462099	0.274757	0.01037	0.454526	0.447234	0.441739	0.482459	1	2.45745e-158	1.4052	0.855525	1.09326e-114
SF3B5	s37914	2	Morphology (Mitotic aberrations)	2	365	0.468625	0.272355	0.0142557	0.520117	0.432549	0.440591	0.496659	1	4.22435e-81	1.34392	0.822113	5.01607e-50
SF3B5	s37914	2	Morphology (Mitotic aberrations)	3	391	0.449852	0.272502	0.013781	0.465232	0.439381	0.422758	0.476947	1	3.94633e-87	1.48365	0.83473	1.83551e-66
SF3B5	s37914	2	p53	1	406	0.397274	0.282336	0.0140121	0.296668	0.440638	0.369729	0.42482	1	3.23846e-93	0.94859	0.820538	7.44704e-50
SF3B5	s37914	2	p53	2	362	0.3903	0.274639	0.0144347	0.307153	0.405693	0.361913	0.418687	1	3.14654e-83	0.989819	0.806793	2.14262e-45
SF3B5	s37914	2	p53	3	972	0.618874	0.300166	0.00962783	0.654482	0.559372	0.59998	0.637768	1	5.26448e-226	1.7945	0.888921	1.02997e-199
SF3B5	s37914	2	γ-H2AX	1	522	0.227822	0.209108	0.0091524	0.145026	0.186155	0.209842	0.245802	1	8.19047e-116	0.752412	0.733532	2.50286e-41
SF3B5	s37914	2	γ-H2AX	2	292	0.752441	0.218061	0.0127611	0.798769	0.31847	0.727325	0.777556	1	6.32938e-87	0.714233	0.655435	5.45377e-19
SF3B5	s37914	2	γ-H2AX	3	308	0.760755	0.215056	0.0122539	0.834431	0.252425	0.736642	0.784867	1	2.07094e-93	0.709062	0.652014	1.63058e-18
SGOL1	s45599	1	53BP1	1	131	0.526087	0.323628	0.0282755	0.528582	0.615708	0.470147	0.582026	1	6.7772e-33	1.45932	0.841079	3.93327e-19
SGOL1	s45599	1	53BP1	2	200	0.804477	0.264722	0.0187187	0.937101	0.295409	0.767565	0.84139	1	6.69062e-54	1.78341	0.910969	7.2133e-39
SGOL1	s45599	1	53BP1	3	203	0.734749	0.280744	0.0197044	0.86232	0.422389	0.695896	0.773601	1	2.53315e-51	1.75671	0.887459	2.53513e-38
SGOL1	s45599	1	EdU	1	116	0.642176	0.168066	0.0156045	0.669605	0.197736	0.611267	0.673086	1	1.0778e-35	1.88041	0.897491	5.64793e-26
SGOL1	s45599	1	EdU	2	211	0.546555	0.1797	0.0123711	0.560847	0.275113	0.522168	0.570942	1	1.98799e-56	0.858894	0.723776	3.60492e-10
SGOL1	s45599	1	EdU	3	213	0.666427	0.130128	0.0089162	0.683044	0.147579	0.648852	0.684003	1	1.39927e-73	1.81954	0.88131	1.23428e-41
SGOL1	s45599	1	Morphology (Mitotic aberrations)	1	131	0.577484	0.344428	0.0300928	0.648804	0.689141	0.517949	0.637019	1	1.30176e-29	1.48241	0.855073	4.64329e-20
SGOL1	s45599	1	Morphology (Mitotic aberrations)	2	200	0.410503	0.361848	0.0255865	0.289865	0.774109	0.360047	0.460958	1	1.43798e-44	0.931709	0.665974	1.07416e-08
SGOL1	s45599	1	Morphology (Mitotic aberrations)	3	203	0.407592	0.359245	0.0252141	0.265292	0.764788	0.357875	0.457308	1	3.30628e-45	0.994532	0.680953	1.56485e-10
SGOL1	s45599	1	p53	1	213	0.787979	0.313057	0.0214503	0.964314	0.303657	0.745696	0.830262	1	1.14971e-50	2.4562	0.908738	9.14053e-48
SGOL1	s45599	1	p53	2	196	0.762796	0.334946	0.0239247	0.979057	0.427675	0.715612	0.809981	1	1.59427e-45	2.34454	0.900848	4.91153e-44
SGOL1	s45599	1	p53	3	249	0.859198	0.274904	0.0174213	0.997794	0.0935133	0.824886	0.893511	1	1.28403e-78	2.81991	0.932329	4.03107e-62
SGOL1	s45599	1	γ-H2AX	1	116	0.358779	0.261092	0.0242418	0.337412	0.461027	0.310761	0.406797	1	2.22041e-26	1.25096	0.802406	1.61795e-14
SGOL1	s45599	1	γ-H2AX	2	211	0.791065	0.220734	0.015196	0.875628	0.319432	0.761109	0.821021	1	4.8966e-65	1.02733	0.707568	3.63878e-23
SGOL1	s45599	1	γ-H2AX	3	213	0.776521	0.175123	0.0119992	0.828599	0.209566	0.752868	0.800174	1	8.94388e-72	0.956435	0.665538	7.42228e-19
SGOL1	s45600	2	53BP1	1	776	0.155259	0.111975	0.00401967	0.119218	0.0887598	0.147369	0.16315	1	2.56996e-190	0.0420411	0.504222	0.943062
SGOL1	s45600	2	53BP1	2	1125	0.372014	0.270509	0.00806503	0.272828	0.423553	0.356189	0.387838	1	1.48526e-279	0.291808	0.586996	1.19304e-06
SGOL1	s45600	2	53BP1	3	1083	0.330231	0.245663	0.00746493	0.240824	0.320933	0.315584	0.344878	1	2.17181e-269	0.125258	0.570723	0.205802
SGOL1	s45600	2	EdU	1	574	0.351912	0.274468	0.0114561	0.440702	0.540537	0.329411	0.374413	1	4.36615e-126	0.403807	0.665926	6.73406e-23
SGOL1	s45600	2	EdU	2	1029	0.363514	0.308212	0.00960821	0.439265	0.64768	0.34466	0.382367	1	3.48972e-225	0.13026	0.592877	7.01726e-11
SGOL1	s45600	2	EdU	3	1014	0.341017	0.295269	0.00927255	0.301057	0.629503	0.322821	0.359212	1	6.32575e-222	0.261909	0.60855	3.33502e-28
SGOL1	s45600	2	Morphology (Mitotic aberrations)	1	776	0.268648	0.217243	0.00779855	0.192063	0.260272	0.253339	0.283957	1	5.98554e-171	0.668303	0.718081	9.84455e-52
SGOL1	s45600	2	Morphology (Mitotic aberrations)	2	1125	0.24662	0.224551	0.00669482	0.165154	0.274685	0.233484	0.259755	1	1.27485e-246	0.389392	0.634159	2.03527e-18
SGOL1	s45600	2	Morphology (Mitotic aberrations)	3	1083	0.18868	0.194069	0.00589713	0.112148	0.193923	0.177109	0.200251	1	4.47613e-237	0.336358	0.583779	3.8571e-15
SGOL1	s45600	2	p53	1	1050	0.25176	0.261394	0.00806681	0.144999	0.151216	0.235931	0.267589	1	1.32894e-238	0.375857	0.655934	6.48883e-23
SGOL1	s45600	2	p53	2	1205	0.219327	0.23521	0.00677584	0.132497	0.120163	0.206033	0.232621	1	2.84278e-274	0.230163	0.612182	9.94124e-14
SGOL1	s45600	2	p53	3	1499	0.313028	0.283751	0.00732885	0.189021	0.246081	0.298652	0.327404	1	0	0.560865	0.68891	3.30069e-75
SGOL1	s45600	2	γ-H2AX	1	574	0.180558	0.194436	0.0081156	0.114062	0.1347	0.164618	0.196498	1	9.1288e-128	0.504657	0.614366	1.06737e-14
SGOL1	s45600	2	γ-H2AX	2	1029	0.784937	0.145008	0.00452048	0.813718	0.185961	0.776066	0.793807	1	0	0.610273	0.705683	5.72501e-45
SGOL1	s45600	2	γ-H2AX	3	1014	0.784058	0.157947	0.00496013	0.824196	0.186976	0.774325	0.793791	1	0	0.523801	0.674914	4.33074e-30
SLU7	s20741	1	53BP1	1	318	0.425293	0.285002	0.0159821	0.343996	0.486802	0.393849	0.456738	1	1.33307e-78	1.21047	0.827545	2.29526e-41
SLU7	s20741	1	53BP1	2	228	0.625781	0.320953	0.0212556	0.740635	0.624272	0.583898	0.667665	1	1.78865e-57	0.996333	0.792449	3.84984e-19
SLU7	s20741	1	53BP1	3	248	0.626425	0.322994	0.0205101	0.714293	0.619627	0.586028	0.666822	1	1.89708e-62	1.2016	0.804373	2.57553e-27
SLU7	s20741	1	EdU	1	249	0.621583	0.129864	0.0082298	0.642901	0.114752	0.605374	0.637792	1	1.63955e-80	2.0266	0.898461	1.58373e-56
SLU7	s20741	1	EdU	2	205	0.675116	0.0994289	0.00694441	0.697384	0.0753192	0.661424	0.688808	1	1.77934e-73	1.49789	0.890008	1.25194e-36
SLU7	s20741	1	EdU	3	218	0.661733	0.127322	0.00862333	0.687763	0.112176	0.644737	0.678729	1	5.12177e-74	1.80307	0.891783	6.98974e-45
SLU7	s20741	1	Morphology (Mitotic aberrations)	1	318	0.457579	0.279335	0.0156643	0.427379	0.461893	0.42676	0.488398	1	7.48725e-72	1.24912	0.855644	1.64558e-46
SLU7	s20741	1	Morphology (Mitotic aberrations)	2	228	0.363123	0.272248	0.01803	0.305886	0.47095	0.327595	0.39865	1	4.57876e-51	0.912157	0.731985	1.0338e-16
SLU7	s20741	1	Morphology (Mitotic aberrations)	3	248	0.347037	0.272449	0.0173005	0.298607	0.422731	0.312962	0.381112	1	3.61781e-55	0.992794	0.729526	1.88019e-21
SLU7	s20741	1	p53	1	263	0.310308	0.26144	0.0161211	0.20864	0.293333	0.278565	0.342051	1	1.31181e-60	0.622917	0.720996	6.32028e-15
SLU7	s20741	1	p53	2	351	0.34358	0.252964	0.0135022	0.256774	0.321721	0.317024	0.370136	1	1.4341e-80	0.847595	0.795689	3.69068e-41
SLU7	s20741	1	p53	3	463	0.434858	0.264983	0.0123148	0.378437	0.383528	0.410658	0.459058	1	3.80629e-108	1.02728	0.820936	5.64511e-60
SLU7	s20741	1	γ-H2AX	1	249	0.318622	0.27752	0.0175871	0.199635	0.392636	0.283982	0.353261	1	7.87208e-56	0.990896	0.781711	1.69679e-25
SLU7	s20741	1	γ-H2AX	2	205	0.802001	0.170331	0.0118964	0.825888	0.224712	0.778545	0.825456	1	8.10126e-75	1.24537	0.728714	4.77794e-30
SLU7	s20741	1	γ-H2AX	3	218	0.836847	0.170641	0.0115572	0.89935	0.198735	0.814068	0.859626	1	3.95764e-80	1.24971	0.759959	1.20144e-31
SLU7	s20740	2	53BP1	1	268	0.27066	0.243183	0.0148548	0.156199	0.24464	0.241413	0.299908	1	2.16987e-66	0.539384	0.635592	1.76267e-05
SLU7	s20740	2	53BP1	2	455	0.459386	0.330201	0.01548	0.349786	0.650308	0.428965	0.489807	1	9.63561e-114	0.464715	0.638933	4.85038e-06
SLU7	s20740	2	53BP1	3	386	0.3954	0.290114	0.0147664	0.305405	0.449604	0.366367	0.424433	1	1.00433e-96	0.472074	0.616208	5.27803e-07
SLU7	s20740	2	EdU	1	182	0.562211	0.218867	0.0162235	0.62069	0.245654	0.530199	0.594222	1	5.62955e-41	1.36685	0.843038	9.18391e-31
SLU7	s20740	2	EdU	2	392	0.456005	0.225381	0.0113835	0.51619	0.238061	0.433625	0.478386	1	2.05004e-86	0.435793	0.620401	0.00403116
SLU7	s20740	2	EdU	3	342	0.594652	0.23133	0.0125089	0.676815	0.203652	0.570047	0.619256	1	1.38549e-75	1.27961	0.832758	5.59422e-54
SLU7	s20740	2	Morphology (Mitotic aberrations)	1	268	0.445546	0.274795	0.0167858	0.391465	0.397612	0.412497	0.478596	1	2.18008e-63	1.17473	0.86219	1.14032e-39
SLU7	s20740	2	Morphology (Mitotic aberrations)	2	455	0.320625	0.253505	0.0118845	0.244383	0.356124	0.297269	0.34398	1	1.79866e-100	0.772565	0.715052	5.36958e-30
SLU7	s20740	2	Morphology (Mitotic aberrations)	3	386	0.336528	0.275395	0.0140172	0.233224	0.435143	0.308968	0.364088	1	1.58669e-85	0.951232	0.740239	1.95496e-37
SLU7	s20740	2	p53	1	465	0.397217	0.308399	0.0143017	0.279777	0.461357	0.369113	0.425321	1	2.62507e-107	0.933306	0.79274	1.8166e-50
SLU7	s20740	2	p53	2	481	0.375986	0.298223	0.0135978	0.251831	0.467206	0.349268	0.402705	1	2.76724e-110	0.915786	0.761579	2.04226e-45
SLU7	s20740	2	p53	3	1068	0.390544	0.301162	0.0092154	0.260829	0.449318	0.372462	0.408626	1	2.46077e-247	0.869485	0.757479	1.74073e-100
SLU7	s20740	2	γ-H2AX	1	182	0.244123	0.191878	0.0142229	0.184809	0.225324	0.216059	0.272187	1	4.14229e-41	0.841796	0.774938	2.51138e-16
SLU7	s20740	2	γ-H2AX	2	392	0.746568	0.188228	0.00950694	0.765251	0.275642	0.727877	0.765259	1	6.61563e-129	0.70062	0.63561	3.37518e-22
SLU7	s20740	2	γ-H2AX	3	342	0.7931	0.153879	0.00832083	0.81863	0.18897	0.776733	0.809467	1	5.63638e-126	0.937385	0.684783	2.59374e-27
SMU1	s30512	1	53BP1	1	351	0.352384	0.248629	0.0132708	0.277971	0.344231	0.326283	0.378485	1	1.17146e-86	0.97863	0.784816	5.28566e-34
SMU1	s30512	1	53BP1	2	399	0.629034	0.314795	0.0157595	0.746887	0.565742	0.598051	0.660016	1	3.05626e-100	1.05435	0.800448	5.5872e-35
SMU1	s30512	1	53BP1	3	378	0.641855	0.318323	0.0163728	0.767322	0.586842	0.609661	0.674048	1	9.36396e-95	1.36653	0.814608	1.39892e-48
SMU1	s30512	1	EdU	1	206	0.601513	0.182372	0.0127065	0.661424	0.23385	0.576461	0.626565	1	2.41507e-57	1.67602	0.860371	3.03456e-38
SMU1	s30512	1	EdU	2	334	0.646474	0.184054	0.010071	0.700283	0.0865557	0.626663	0.666285	1	3.12101e-95	1.1931	0.874549	1.28166e-55
SMU1	s30512	1	EdU	3	331	0.63855	0.196287	0.0107889	0.708342	0.106416	0.617326	0.659773	1	1.02665e-83	1.53147	0.882278	3.73717e-66
SMU1	s30512	1	Morphology (Mitotic aberrations)	1	351	0.524111	0.257624	0.0137509	0.528923	0.384443	0.497067	0.551156	1	7.85521e-81	1.64709	0.900645	9.21635e-69
SMU1	s30512	1	Morphology (Mitotic aberrations)	2	399	0.55486	0.282901	0.0141627	0.634153	0.438891	0.527017	0.582703	1	2.83573e-88	1.70263	0.855386	2.49352e-67
SMU1	s30512	1	Morphology (Mitotic aberrations)	3	378	0.526835	0.275063	0.0141477	0.585205	0.443291	0.499017	0.554653	1	1.07245e-83	1.84055	0.867557	8.39423e-76
SMU1	s30512	1	p53	1	428	0.668393	0.300569	0.0145285	0.746042	0.519451	0.639837	0.696949	1	1.79833e-98	2.0149	0.916032	3.83043e-95
SMU1	s30512	1	p53	2	393	0.673076	0.312149	0.0157458	0.77158	0.526648	0.64212	0.704033	1	3.53271e-90	2.03514	0.901872	1.13718e-84
SMU1	s30512	1	p53	3	483	0.830487	0.236171	0.0107462	0.950023	0.254241	0.809371	0.851602	1	6.22132e-146	2.96575	0.955022	5.50652e-131
SMU1	s30512	1	γ-H2AX	1	206	0.415481	0.310118	0.0216069	0.348832	0.553951	0.37288	0.458081	1	2.29714e-46	1.30862	0.829393	5.18987e-29
SMU1	s30512	1	γ-H2AX	2	334	0.865293	0.151718	0.00830166	0.906287	0.180545	0.848963	0.881623	1	7.89007e-128	1.50686	0.825503	1.71508e-60
SMU1	s30512	1	γ-H2AX	3	331	0.80653	0.199573	0.0109695	0.882535	0.248908	0.78495	0.828109	1	6.91054e-111	0.924067	0.715613	4.79399e-31
SMU1	s30513	2	53BP1	1	315	0.21722	0.186695	0.0105191	0.1418	0.168379	0.196523	0.237917	1	7.76591e-78	0.35527	0.594166	0.00229783
SMU1	s30513	2	53BP1	2	660	0.333472	0.258427	0.0100593	0.234676	0.339295	0.31372	0.353224	1	3.31827e-165	0.039129	0.543902	0.203722
SMU1	s30513	2	53BP1	3	473	0.375992	0.285937	0.0131474	0.270817	0.434947	0.350158	0.401827	1	2.67529e-118	0.394898	0.597151	4.30826e-05
SMU1	s30513	2	EdU	1	191	0.569957	0.230685	0.0166918	0.582076	0.329341	0.537032	0.602882	1	1.03945e-44	1.39724	0.815397	3.09693e-28
SMU1	s30513	2	EdU	2	570	0.554473	0.268756	0.011257	0.678573	0.315689	0.532363	0.576583	1	2.58055e-125	0.829396	0.795885	4.57578e-64
SMU1	s30513	2	EdU	3	390	0.60218	0.238429	0.0120733	0.665708	0.176737	0.578443	0.625918	1	5.35169e-86	1.28939	0.833787	5.83957e-61
SMU1	s30513	2	Morphology (Mitotic aberrations)	1	315	0.491235	0.272232	0.0153385	0.488864	0.418029	0.461056	0.521414	1	9.94147e-71	1.42098	0.869911	5.6028e-51
SMU1	s30513	2	Morphology (Mitotic aberrations)	2	660	0.292577	0.268416	0.0104481	0.182016	0.413756	0.272062	0.313093	1	1.95491e-145	0.569407	0.649095	7.87726e-16
SMU1	s30513	2	Morphology (Mitotic aberrations)	3	473	0.386443	0.322442	0.0148259	0.308087	0.573233	0.35731	0.415576	1	3.68604e-104	1.04531	0.732896	3.15422e-41
SMU1	s30513	2	p53	1	479	0.546399	0.364956	0.0166753	0.537961	0.785031	0.513633	0.579165	1	3.35459e-109	1.34485	0.821644	2.16081e-64
SMU1	s30513	2	p53	2	421	0.56482	0.351794	0.0171454	0.56078	0.751	0.531118	0.598521	1	1.4906e-96	1.47033	0.85302	6.81612e-70
SMU1	s30513	2	p53	3	516	0.746197	0.293193	0.0129071	0.877452	0.496615	0.72084	0.771554	1	2.42654e-124	2.23761	0.928559	1.07435e-123
SMU1	s30513	2	γ-H2AX	1	191	0.354461	0.278296	0.0201368	0.253779	0.432733	0.31474	0.394181	1	4.19717e-43	1.15555	0.806761	1.51705e-23
SMU1	s30513	2	γ-H2AX	2	570	0.719133	0.195153	0.00817406	0.736375	0.300084	0.703078	0.735188	1	2.70959e-181	0.396096	0.591765	5.75747e-12
SMU1	s30513	2	γ-H2AX	3	390	0.742637	0.219451	0.0111123	0.79085	0.319837	0.72079	0.764485	1	6.79198e-116	0.573205	0.622284	3.42395e-16
SNRNP200	s22845	1	53BP1	1	372	0.326018	0.230814	0.0119672	0.24489	0.327089	0.302486	0.34955	1	4.03725e-92	0.912275	0.77279	9.87313e-34
SNRNP200	s22845	1	53BP1	2	275	0.61661	0.319145	0.0192451	0.700255	0.611719	0.578723	0.654497	1	4.73262e-69	0.961885	0.7864	6.21152e-21
SNRNP200	s22845	1	53BP1	3	320	0.622333	0.30938	0.0172949	0.716314	0.571889	0.588306	0.656359	1	2.15359e-80	1.27814	0.810604	1.26213e-38
SNRNP200	s22845	1	EdU	1	325	0.592327	0.179093	0.00993428	0.652143	0.123036	0.572783	0.611871	1	1.14363e-83	1.66713	0.875221	1.5553e-65
SNRNP200	s22845	1	EdU	2	252	0.629308	0.176551	0.0111216	0.712676	0.156143	0.607405	0.651212	1	9.52567e-67	1.17189	0.855464	2.8099e-37
SNRNP200	s22845	1	EdU	3	277	0.611024	0.195806	0.0117648	0.701605	0.18758	0.587864	0.634185	1	1.88831e-68	1.4425	0.852901	3.81994e-48
SNRNP200	s22845	1	Morphology (Mitotic aberrations)	1	372	0.529451	0.286308	0.0148444	0.536664	0.519708	0.500262	0.558641	1	1.5159e-82	1.54883	0.881579	8.66257e-65
SNRNP200	s22845	1	Morphology (Mitotic aberrations)	2	275	0.486607	0.314573	0.0189694	0.568196	0.616976	0.449263	0.523951	1	5.62476e-61	1.27434	0.77569	3.06691e-27
SNRNP200	s22845	1	Morphology (Mitotic aberrations)	3	320	0.496002	0.280652	0.0156889	0.556108	0.494025	0.465135	0.526869	1	4.59069e-71	1.67566	0.839445	6.13051e-56
SNRNP200	s22845	1	p53	1	345	0.313148	0.226925	0.0122172	0.249295	0.205915	0.289118	0.337178	1	4.64464e-79	0.686225	0.787745	2.81829e-33
SNRNP200	s22845	1	p53	2	465	0.302212	0.231168	0.0107202	0.231905	0.207497	0.281146	0.323278	1	2.16082e-106	0.718679	0.777976	6.06652e-50
SNRNP200	s22845	1	p53	3	396	0.447215	0.264846	0.013309	0.374538	0.368748	0.42105	0.473381	1	1.00712e-92	1.08152	0.836134	8.08056e-56
SNRNP200	s22845	1	γ-H2AX	1	325	0.289598	0.259628	0.0144015	0.184828	0.337502	0.261265	0.31793	1	7.37751e-73	0.934011	0.762421	6.25982e-31
SNRNP200	s22845	1	γ-H2AX	2	252	0.79339	0.176445	0.011115	0.838282	0.240023	0.7715	0.815281	1	1.37293e-88	1.07659	0.712812	6.97317e-29
SNRNP200	s22845	1	γ-H2AX	3	277	0.801005	0.176805	0.0106232	0.865047	0.196323	0.780092	0.821918	1	2.9606e-98	1.01134	0.703642	3.29498e-28
SNRNP200	s22846	2	53BP1	1	648	0.302433	0.209783	0.00824106	0.241345	0.28018	0.286251	0.318616	1	4.10691e-159	0.91363	0.755193	3.03515e-57
SNRNP200	s22846	2	53BP1	2	559	0.646359	0.3008	0.0127225	0.764928	0.531767	0.621369	0.671349	1	1.70466e-139	1.19981	0.822627	8.72124e-61
SNRNP200	s22846	2	53BP1	3	785	0.553592	0.308064	0.0109953	0.589449	0.588281	0.532008	0.575176	1	8.41064e-195	1.01924	0.765886	1.23088e-62
SNRNP200	s22846	2	EdU	1	522	0.456184	0.238273	0.0104289	0.527878	0.333003	0.435696	0.476672	1	9.37008e-115	0.822373	0.753822	8.87008e-43
SNRNP200	s22846	2	EdU	2	534	0.43442	0.191788	0.00829947	0.457063	0.213581	0.418117	0.450724	1	8.2663e-118	0.44867	0.616376	3.11497e-05
SNRNP200	s22846	2	EdU	3	721	0.541521	0.257033	0.00957242	0.678145	0.40929	0.522728	0.560314	1	2.71897e-158	1.0018	0.802504	6.5679e-94
SNRNP200	s22846	2	Morphology (Mitotic aberrations)	1	648	0.37239	0.278763	0.0109509	0.280262	0.433927	0.350886	0.393893	1	6.65982e-144	0.991886	0.779293	4.48333e-64
SNRNP200	s22846	2	Morphology (Mitotic aberrations)	2	559	0.382936	0.29	0.0122657	0.319456	0.507162	0.358843	0.407028	1	8.14515e-124	0.921884	0.740401	3.43887e-40
SNRNP200	s22846	2	Morphology (Mitotic aberrations)	3	785	0.34207	0.283886	0.0101323	0.247538	0.452867	0.322181	0.36196	1	3.42749e-172	0.949574	0.725183	3.14224e-62
SNRNP200	s22846	2	p53	1	750	0.387914	0.304983	0.0111364	0.250676	0.457756	0.366051	0.409776	1	3.75248e-171	0.950658	0.794047	3.18146e-85
SNRNP200	s22846	2	p53	2	955	0.381962	0.301683	0.00976223	0.245964	0.434294	0.362804	0.401119	1	6.13716e-218	0.846116	0.802092	3.23333e-108
SNRNP200	s22846	2	p53	3	954	0.531061	0.319723	0.0103514	0.463665	0.634678	0.510747	0.551375	1	1.7179e-221	1.36093	0.85226	7.19206e-161
SNRNP200	s22846	2	γ-H2AX	1	522	0.274471	0.254192	0.0111257	0.160049	0.264309	0.252614	0.296327	1	3.47937e-116	0.879866	0.762553	2.63846e-51
SNRNP200	s22846	2	γ-H2AX	2	534	0.77659	0.182097	0.00788009	0.81173	0.246637	0.76111	0.79207	1	1.7576e-179	0.763414	0.688995	7.4427e-37
SNRNP200	s22846	2	γ-H2AX	3	721	0.743074	0.192836	0.00718158	0.784091	0.263462	0.728975	0.757174	1	8.92645e-226	0.417214	0.615445	9.83051e-16
SNRPF	s13240	1	53BP1	1	432	0.606193	0.322009	0.0154927	0.690366	0.649045	0.575742	0.636643	1	1.96088e-106	1.86153	0.905724	2.58648e-91
SNRPF	s13240	1	53BP1	2	348	0.825576	0.268241	0.0143793	0.961712	0.198854	0.797294	0.853857	1	1.62746e-96	1.9254	0.913089	1.68598e-69
SNRPF	s13240	1	53BP1	3	407	0.805061	0.268798	0.0133238	0.934042	0.249719	0.778869	0.831253	1	3.44904e-107	2.22005	0.912944	1.33056e-90
SNRPF	s13240	1	EdU	1	341	0.635395	0.146109	0.00791227	0.658229	0.0993268	0.619832	0.650959	1	1.63432e-102	1.9382	0.903187	1.69078e-76
SNRPF	s13240	1	EdU	2	306	0.686688	0.122444	0.00699964	0.7144	0.0827146	0.672915	0.700462	1	1.53175e-103	1.45514	0.901059	6.32989e-58
SNRPF	s13240	1	EdU	3	360	0.668692	0.126267	0.00665488	0.696776	0.118303	0.655605	0.68178	1	5.09903e-119	1.8388	0.891604	1.10349e-73
SNRPF	s13240	1	Morphology (Mitotic aberrations)	1	432	0.541349	0.298398	0.0143567	0.551449	0.535158	0.513131	0.569567	1	7.56221e-96	1.57736	0.873603	4.62023e-74
SNRPF	s13240	1	Morphology (Mitotic aberrations)	2	348	0.495866	0.292319	0.0156699	0.525633	0.539426	0.465046	0.526686	1	5.54024e-77	1.39393	0.821233	9.95616e-48
SNRPF	s13240	1	Morphology (Mitotic aberrations)	3	407	0.448631	0.290453	0.0143972	0.454942	0.515741	0.420329	0.476933	1	7.50228e-90	1.41282	0.806478	7.01878e-59
SNRPF	s13240	1	p53	1	333	0.732199	0.317231	0.0173842	0.902874	0.475793	0.698002	0.766396	1	1.08594e-76	2.1533	0.900527	4.21942e-69
SNRPF	s13240	1	p53	2	302	0.707653	0.310588	0.0178724	0.837404	0.532708	0.672482	0.742824	1	8.17162e-71	2.15795	0.917285	2.77885e-70
SNRPF	s13240	1	p53	3	678	0.82381	0.258832	0.00994038	0.968497	0.275299	0.804292	0.843328	1	1.28623e-181	2.89655	0.948084	3.57259e-181
SNRPF	s13240	1	γ-H2AX	1	341	0.368104	0.281246	0.0152303	0.283242	0.493984	0.338146	0.398061	1	4.7074e-77	1.25194	0.820916	9.41571e-47
SNRPF	s13240	1	γ-H2AX	2	306	0.858248	0.150501	0.00860359	0.899911	0.183275	0.841318	0.875177	1	1.9244e-118	1.44875	0.81352	1.04528e-52
SNRPF	s13240	1	γ-H2AX	3	360	0.838231	0.157884	0.00832121	0.897499	0.185305	0.821866	0.854595	1	4.95501e-136	1.15156	0.758214	6.81521e-45
SNRPF	s13241	2	53BP1	1	581	0.421584	0.304426	0.0126297	0.312002	0.493551	0.396779	0.44639	1	8.89486e-143	1.18436	0.818942	1.81233e-79
SNRPF	s13241	2	53BP1	2	530	0.706321	0.298341	0.0129591	0.829007	0.465122	0.680863	0.731779	1	2.41637e-132	1.43093	0.854232	1.33563e-73
SNRPF	s13241	2	53BP1	3	585	0.699931	0.296435	0.0122561	0.821121	0.519163	0.675859	0.724002	1	4.63639e-146	1.63208	0.86611	5.018e-97
SNRPF	s13241	2	EdU	1	502	0.520995	0.159553	0.00712118	0.497587	0.136782	0.507004	0.534986	1	9.05665e-140	1.23163	0.768191	2.80627e-41
SNRPF	s13241	2	EdU	2	490	0.658382	0.111051	0.00501676	0.690576	0.0776954	0.648524	0.668239	1	4.79642e-168	1.46626	0.872767	2.14304e-84
SNRPF	s13241	2	EdU	3	535	0.643916	0.125609	0.00543055	0.669244	0.0945087	0.633249	0.654584	1	8.51677e-169	1.65935	0.875654	1.00602e-99
SNRPF	s13241	2	Morphology (Mitotic aberrations)	1	581	0.411518	0.285242	0.0118338	0.320214	0.449052	0.388276	0.434761	1	4.15537e-129	1.12734	0.827254	3.15018e-77
SNRPF	s13241	2	Morphology (Mitotic aberrations)	2	530	0.345354	0.256363	0.0111357	0.265176	0.409253	0.323478	0.36723	1	2.75806e-117	0.837012	0.7382	1.84744e-38
SNRPF	s13241	2	Morphology (Mitotic aberrations)	3	585	0.338189	0.274224	0.0113378	0.23586	0.453065	0.315921	0.360457	1	7.03835e-129	0.956758	0.736176	9.3358e-51
SNRPF	s13241	2	p53	1	547	0.531973	0.331001	0.0141526	0.473466	0.662046	0.504173	0.559773	1	8.48707e-125	1.43392	0.858446	2.83281e-93
SNRPF	s13241	2	p53	2	546	0.517753	0.327202	0.014003	0.483881	0.636125	0.490247	0.545259	1	5.72761e-125	1.31198	0.854074	9.19898e-88
SNRPF	s13241	2	p53	3	781	0.654897	0.326749	0.011692	0.737685	0.654437	0.631946	0.677849	1	9.30777e-182	1.81473	0.894984	1.23592e-165
SNRPF	s13241	2	γ-H2AX	1	502	0.397969	0.306513	0.0136803	0.285098	0.551056	0.371091	0.424847	1	1.89545e-112	1.27772	0.839456	3.00986e-77
SNRPF	s13241	2	γ-H2AX	2	490	0.820383	0.160705	0.00725989	0.868001	0.198827	0.806119	0.834648	1	2.14573e-185	1.10192	0.757199	1.21279e-58
SNRPF	s13241	2	γ-H2AX	3	535	0.772587	0.183491	0.00793299	0.808503	0.217524	0.757003	0.788171	1	1.75045e-177	0.654924	0.660349	6.14494e-26
SNW1	s22716	1	53BP1	1	276	0.260931	0.232459	0.0139924	0.163267	0.191387	0.233385	0.288477	1	2.40626e-68	0.516184	0.648983	8.24402e-07
SNW1	s22716	1	53BP1	2	239	0.50208	0.314294	0.02033	0.435286	0.582051	0.46203	0.542129	1	3.25101e-60	0.567511	0.704215	2.07224e-07
SNW1	s22716	1	53BP1	3	339	0.447644	0.300105	0.0162995	0.365486	0.523824	0.415583	0.479705	1	5.19185e-85	0.650355	0.676913	2.31953e-13
SNW1	s22716	1	EdU	1	199	0.595743	0.24347	0.0172591	0.605866	0.277193	0.561707	0.629778	1	3.41602e-48	1.49376	0.849974	2.64408e-36
SNW1	s22716	1	EdU	2	191	0.592922	0.194192	0.0140512	0.605377	0.184832	0.565206	0.620639	1	5.81013e-52	1.00004	0.74145	1.68418e-09
SNW1	s22716	1	EdU	3	283	0.484049	0.209599	0.0124593	0.499746	0.258118	0.459524	0.508575	1	1.89368e-67	0.907014	0.678016	5.73202e-16
SNW1	s22716	1	Morphology (Mitotic aberrations)	1	276	0.392	0.290031	0.0174578	0.330757	0.528673	0.357632	0.426368	1	2.47308e-62	0.912477	0.757244	3.92273e-19
SNW1	s22716	1	Morphology (Mitotic aberrations)	2	239	0.380161	0.306152	0.0198033	0.332869	0.541381	0.341149	0.419173	1	3.64791e-53	0.89779	0.706867	1.16042e-13
SNW1	s22716	1	Morphology (Mitotic aberrations)	3	339	0.339308	0.305191	0.0165757	0.231882	0.508728	0.306703	0.371912	1	2.72028e-75	0.907984	0.679827	3.75616e-20
SNW1	s22716	1	p53	1	235	0.520472	0.339023	0.0221155	0.50143	0.686363	0.476901	0.564043	1	3.52517e-54	1.30306	0.828588	4.57892e-32
SNW1	s22716	1	p53	2	352	0.497265	0.340718	0.0181603	0.412212	0.681899	0.461548	0.532981	1	4.17908e-81	1.2461	0.828239	2.15079e-50
SNW1	s22716	1	p53	3	391	0.657084	0.320797	0.0162234	0.7141	0.618843	0.625188	0.688981	1	1.23887e-91	1.73729	0.887552	1.59799e-75
SNW1	s22716	1	γ-H2AX	1	199	0.278856	0.2596	0.0184026	0.152621	0.232991	0.242566	0.315146	1	3.01772e-45	0.851568	0.813044	1.89324e-22
SNW1	s22716	1	γ-H2AX	2	191	0.717252	0.22843	0.0165286	0.749301	0.348262	0.684649	0.749856	1	1.82238e-53	0.676623	0.602232	2.36033e-11
SNW1	s22716	1	γ-H2AX	3	283	0.59696	0.240597	0.014302	0.614137	0.308829	0.568808	0.625113	1	1.08557e-67	0.0507474	0.573173	0.662148
SNW1	s22715	2	53BP1	1	580	0.227093	0.191183	0.00793846	0.150879	0.188746	0.211501	0.242684	1	1.5822e-142	0.489847	0.604512	4.44662e-11
SNW1	s22715	2	53BP1	2	468	0.461515	0.306404	0.0141635	0.382199	0.566998	0.433683	0.489347	1	5.73693e-117	0.491737	0.668514	2.3007e-09
SNW1	s22715	2	53BP1	3	528	0.478004	0.308181	0.0134119	0.443213	0.593017	0.451656	0.504351	1	6.49321e-132	0.72597	0.691491	9.69156e-21
SNW1	s22715	2	EdU	1	497	0.538617	0.201864	0.00905485	0.603868	0.280155	0.520827	0.556408	1	3.68949e-120	1.22251	0.824332	5.93478e-68
SNW1	s22715	2	EdU	2	438	0.578016	0.145775	0.00696538	0.620579	0.177833	0.564326	0.591705	1	4.90045e-124	1.00934	0.75111	2.95238e-25
SNW1	s22715	2	EdU	3	484	0.574273	0.16024	0.00728364	0.639256	0.2324	0.559962	0.588585	1	2.67473e-132	1.30496	0.80273	1.01571e-59
SNW1	s22715	2	Morphology (Mitotic aberrations)	1	580	0.43355	0.281501	0.0116887	0.409727	0.486738	0.410593	0.456508	1	1.29853e-127	1.23598	0.808044	1.73058e-69
SNW1	s22715	2	Morphology (Mitotic aberrations)	2	468	0.382247	0.273549	0.0126448	0.35469	0.467779	0.357399	0.407095	1	3.30184e-103	0.985741	0.742746	3.68286e-37
SNW1	s22715	2	Morphology (Mitotic aberrations)	3	528	0.34214	0.269728	0.0117384	0.274521	0.457831	0.31908	0.365199	1	3.02367e-116	0.991578	0.72224	1.49966e-41
SNW1	s22715	2	p53	1	626	0.22646	0.190033	0.00759523	0.161304	0.13357	0.211544	0.241375	1	6.73197e-143	0.400467	0.703715	1.49626e-33
SNW1	s22715	2	p53	2	562	0.24353	0.204728	0.00863593	0.178942	0.150965	0.226567	0.260493	1	1.57434e-128	0.396777	0.721577	2.32797e-35
SNW1	s22715	2	p53	3	831	0.32377	0.237715	0.00824623	0.236198	0.238613	0.307584	0.339956	1	2.8292e-193	0.68486	0.750061	6.6148e-73
SNW1	s22715	2	γ-H2AX	1	497	0.162467	0.172054	0.00771766	0.112926	0.144825	0.147304	0.17763	1	4.82832e-110	0.415654	0.580976	2.11025e-07
SNW1	s22715	2	γ-H2AX	2	438	0.784255	0.17865	0.00853623	0.83603	0.231545	0.767478	0.801032	1	1.13948e-150	0.893731	0.705317	1.79102e-39
SNW1	s22715	2	γ-H2AX	3	484	0.715759	0.19542	0.00888275	0.743349	0.26866	0.698306	0.733213	1	7.02636e-147	0.413118	0.573363	2.01591e-09
SON	s13276	1	53BP1	1	559	0.260126	0.227663	0.00962911	0.155656	0.247586	0.241212	0.27904	1	2.0945e-137	0.608828	0.626409	9.55585e-15
SON	s13276	1	53BP1	2	507	0.494588	0.322493	0.0143224	0.449564	0.657469	0.46645	0.522727	1	1.25957e-126	0.584674	0.683906	6.21788e-13
SON	s13276	1	53BP1	3	547	0.487196	0.33356	0.014262	0.433576	0.663108	0.459181	0.515211	1	1.29046e-136	0.724269	0.675566	5.41166e-18
SON	s13276	1	EdU	1	436	0.515207	0.243659	0.0116691	0.612394	0.296189	0.492272	0.538142	1	5.22404e-96	1.06059	0.798115	5.98373e-52
SON	s13276	1	EdU	2	441	0.519253	0.252617	0.0120294	0.638981	0.380964	0.495611	0.542896	1	4.19679e-97	0.657074	0.749826	3.48909e-29
SON	s13276	1	EdU	3	478	0.560172	0.239937	0.0109745	0.677439	0.349359	0.538608	0.581736	1	3.6255e-105	1.1065	0.80648	4.31192e-63
SON	s13276	1	Morphology (Mitotic aberrations)	1	559	0.430273	0.254345	0.0107576	0.413788	0.404892	0.409143	0.451404	1	2.29268e-123	1.30648	0.844322	2.76611e-82
SON	s13276	1	Morphology (Mitotic aberrations)	2	507	0.423458	0.277572	0.0123274	0.408347	0.464944	0.399239	0.447677	1	4.73952e-112	1.15041	0.781392	4.47196e-53
SON	s13276	1	Morphology (Mitotic aberrations)	3	547	0.41054	0.286249	0.0122391	0.38899	0.484266	0.386498	0.434581	1	2.31118e-120	1.24957	0.781413	1.76082e-65
SON	s13276	1	p53	1	663	0.422704	0.301205	0.0116978	0.345112	0.488091	0.399734	0.445673	1	1.57251e-151	1.10429	0.796122	5.93399e-77
SON	s13276	1	p53	2	596	0.426397	0.28812	0.0118019	0.340567	0.43901	0.403219	0.449576	1	2.3455e-136	1.09055	0.817849	4.0171e-79
SON	s13276	1	p53	3	764	0.603474	0.297526	0.0107641	0.640381	0.555107	0.582343	0.624605	1	1.71636e-178	1.73262	0.884344	1.17872e-153
SON	s13276	1	γ-H2AX	1	436	0.202164	0.238884	0.0114404	0.0857823	0.296864	0.179678	0.224649	1	1.08535e-96	0.546855	0.518282	0.0708619
SON	s13276	1	γ-H2AX	2	441	0.806203	0.176737	0.00841607	0.855147	0.231437	0.789663	0.822744	1	8.21051e-155	1.00759	0.734869	1.65729e-46
SON	s13276	1	γ-H2AX	3	478	0.810767	0.167854	0.00767747	0.852804	0.19668	0.795681	0.825853	1	5.06108e-167	0.91133	0.716738	5.03061e-41
SON	s13277	2	53BP1	1	296	0.235706	0.176419	0.0102542	0.178323	0.17848	0.215525	0.255886	1	3.15264e-73	0.4794	0.668424	2.9384e-09
SON	s13277	2	53BP1	2	369	0.454998	0.289334	0.0150621	0.408912	0.538765	0.42538	0.484617	1	1.86521e-92	0.422176	0.674237	1.08178e-06
SON	s13277	2	53BP1	3	363	0.467509	0.311939	0.0163726	0.398787	0.606866	0.435311	0.499706	1	5.06418e-91	0.724075	0.681233	9.86416e-16
SON	s13277	2	EdU	1	207	0.530568	0.196419	0.013652	0.6042	0.203842	0.503653	0.557484	1	4.77618e-46	1.33803	0.829667	1.50652e-33
SON	s13277	2	EdU	2	308	0.59008	0.21463	0.0122297	0.683086	0.111838	0.566015	0.614144	1	4.24955e-68	0.919662	0.831034	1.24793e-38
SON	s13277	2	EdU	3	303	0.58504	0.213808	0.0122829	0.676627	0.209692	0.560869	0.609211	1	6.06601e-68	1.28257	0.833772	2.88465e-48
SON	s13277	2	Morphology (Mitotic aberrations)	1	296	0.349414	0.234973	0.0136575	0.309721	0.36198	0.322536	0.376293	1	1.4336e-66	0.852852	0.783337	2.42303e-24
SON	s13277	2	Morphology (Mitotic aberrations)	2	369	0.324137	0.251671	0.0131015	0.242761	0.404219	0.298374	0.3499	1	3.46101e-82	0.752488	0.715867	4.54919e-23
SON	s13277	2	Morphology (Mitotic aberrations)	3	363	0.334525	0.263968	0.0138547	0.281357	0.416267	0.30728	0.361771	1	2.32392e-80	1.0001	0.727778	1.19109e-32
SON	s13277	2	p53	1	253	0.454597	0.297905	0.0187291	0.365692	0.491724	0.417711	0.491482	1	9.97688e-59	1.13635	0.850924	1.83801e-37
SON	s13277	2	p53	2	338	0.402136	0.286823	0.0156011	0.311559	0.443624	0.371448	0.432824	1	3.85668e-78	1.01586	0.810782	1.23247e-43
SON	s13277	2	p53	3	318	0.535323	0.30219	0.016946	0.481673	0.56674	0.501982	0.568664	1	2.02482e-74	1.31897	0.860556	3.46947e-51
SON	s13277	2	γ-H2AX	1	207	0.211547	0.198634	0.013806	0.137505	0.207294	0.184328	0.238766	1	2.50692e-46	0.627426	0.699501	1.29965e-09
SON	s13277	2	γ-H2AX	2	308	0.747223	0.161076	0.00917816	0.767618	0.234468	0.729163	0.765283	1	4.78736e-109	0.800583	0.639362	4.70601e-21
SON	s13277	2	γ-H2AX	3	303	0.725643	0.22548	0.0129535	0.779133	0.326898	0.700152	0.751133	1	4.44011e-84	0.546095	0.600038	1.58219e-11
SRSF1	s12725	1	53BP1	1	1084	0.127403	0.0757211	0.00229986	0.105669	0.0585628	0.12289	0.131916	1	2.2581e-265	-0.216854	0.58281	6.21365e-08
SRSF1	s12725	1	53BP1	2	798	0.24537	0.191906	0.0067934	0.175885	0.189936	0.232035	0.258705	1	1.22597e-198	-0.348548	0.560782	4.26684e-16
SRSF1	s12725	1	53BP1	3	912	0.254559	0.193062	0.00639293	0.181961	0.202714	0.242012	0.267105	1	5.00423e-227	-0.217524	0.519863	3.54567e-08
SRSF1	s12725	1	EdU	1	875	0.345774	0.291922	0.00986878	0.324725	0.55452	0.326405	0.365144	1	1.18689e-191	0.421328	0.667536	4.57412e-41
SRSF1	s12725	1	EdU	2	608	0.381441	0.288152	0.0116861	0.358086	0.593823	0.358491	0.404392	1	1.6919e-133	0.237717	0.650475	7.19287e-17
SRSF1	s12725	1	EdU	3	797	0.348358	0.287794	0.0101942	0.269308	0.605028	0.328347	0.368368	1	1.15044e-174	0.288794	0.644567	1.92575e-31
SRSF1	s12725	1	Morphology (Mitotic aberrations)	1	1084	0.25737	0.23089	0.00701277	0.176672	0.271762	0.24361	0.27113	1	2.09687e-238	0.526341	0.665714	4.23641e-33
SRSF1	s12725	1	Morphology (Mitotic aberrations)	2	798	0.351935	0.292072	0.0103392	0.274517	0.463699	0.33164	0.37223	1	6.0862e-175	0.790945	0.706723	3.14208e-40
SRSF1	s12725	1	Morphology (Mitotic aberrations)	3	912	0.26804	0.261366	0.0086547	0.159639	0.341018	0.251054	0.285025	1	2.40269e-200	0.656309	0.650383	1.62545e-34
SRSF1	s12725	1	p53	1	1018	0.218667	0.226912	0.00711186	0.126118	0.131123	0.204711	0.232622	1	6.0172e-232	0.261785	0.614334	7.30965e-11
SRSF1	s12725	1	p53	2	1110	0.208491	0.202928	0.00609089	0.131533	0.123437	0.19654	0.220442	1	8.76405e-253	0.214515	0.625613	1.71397e-17
SRSF1	s12725	1	p53	3	2021	0.300836	0.266596	0.00593022	0.179493	0.262835	0.289206	0.312466	1	0	0.496747	0.671732	3.94503e-73
SRSF1	s12725	1	γ-H2AX	1	875	0.128468	0.104494	0.00353254	0.110711	0.0716526	0.121535	0.135401	1	6.10993e-194	0.316226	0.606762	1.04267e-23
SRSF1	s12725	1	γ-H2AX	2	608	0.735568	0.187838	0.00761784	0.765534	0.260941	0.720608	0.750529	1	7.3539e-194	0.470216	0.625942	2.55638e-19
SRSF1	s12725	1	γ-H2AX	3	797	0.716444	0.191763	0.00679259	0.759443	0.266205	0.70311	0.729777	1	1.53549e-242	0.238385	0.577592	1.59716e-06
SRSF1	s12726	2	53BP1	1	1071	0.127986	0.0743729	0.00227258	0.104724	0.0615666	0.123527	0.132445	1	4.31677e-262	-0.214189	0.588546	2.21483e-09
SRSF1	s12726	2	53BP1	2	748	0.247937	0.205962	0.00753073	0.158466	0.205871	0.233153	0.262721	1	2.92335e-186	-0.327973	0.569375	1.5326e-17
SRSF1	s12726	2	53BP1	3	853	0.249558	0.200813	0.00687571	0.165971	0.215078	0.236063	0.263053	1	2.00336e-212	-0.229261	0.543265	3.0254e-11
SRSF1	s12726	2	EdU	1	937	0.375095	0.273006	0.00891872	0.444677	0.470886	0.357592	0.392598	1	3.74789e-205	0.541145	0.67394	1.88264e-43
SRSF1	s12726	2	EdU	2	634	0.390212	0.275284	0.0109329	0.395582	0.566818	0.368743	0.411681	1	3.68907e-139	0.25735	0.643915	1.43856e-14
SRSF1	s12726	2	EdU	3	753	0.3914	0.280869	0.0102354	0.385128	0.571506	0.371306	0.411493	1	4.40762e-165	0.435968	0.675924	8.29384e-39
SRSF1	s12726	2	Morphology (Mitotic aberrations)	1	1071	0.295705	0.265706	0.00811909	0.185881	0.346684	0.279774	0.311637	1	1.21989e-235	0.655135	0.68483	3.9192e-42
SRSF1	s12726	2	Morphology (Mitotic aberrations)	2	748	0.324175	0.264601	0.00967478	0.251852	0.426864	0.305182	0.343168	1	1.29607e-164	0.720146	0.689101	6.10141e-31
SRSF1	s12726	2	Morphology (Mitotic aberrations)	3	853	0.288671	0.262999	0.00900493	0.181425	0.393796	0.270996	0.306345	1	3.2579e-187	0.744134	0.664061	2.17982e-37
SRSF1	s12726	2	p53	1	1124	0.227176	0.218415	0.00651477	0.147355	0.13626	0.214394	0.239959	1	8.41995e-256	0.318145	0.664812	2.32835e-30
SRSF1	s12726	2	p53	2	1043	0.231798	0.220378	0.0068238	0.146251	0.156832	0.218408	0.245188	1	3.20967e-237	0.329596	0.659909	3.97664e-30
SRSF1	s12726	2	p53	3	2081	0.319393	0.272303	0.0059692	0.192004	0.311956	0.307687	0.331099	1	0	0.572979	0.689193	3.1214e-94
SRSF1	s12726	2	γ-H2AX	1	937	0.159702	0.127057	0.00415078	0.124963	0.0755738	0.151556	0.167848	1	9.54831e-208	0.563764	0.705355	4.11185e-67
SRSF1	s12726	2	γ-H2AX	2	634	0.765061	0.170037	0.00675301	0.802424	0.215106	0.7518	0.778322	1	3.95293e-215	0.654419	0.676651	4.90969e-35
SRSF1	s12726	2	γ-H2AX	3	753	0.680627	0.196236	0.00715123	0.705791	0.266015	0.666588	0.694666	1	8.83333e-214	0.0811344	0.522493	0.281648
TPX2	s22746	1	53BP1	1	91	0.379536	0.24442	0.0256221	0.331056	0.396141	0.328633	0.430439	1	4.14081e-23	1.06214	0.813826	4.4709e-11
TPX2	s22746	1	53BP1	2	64	0.768274	0.268806	0.0336008	0.881096	0.265647	0.701129	0.83542	1	2.03043e-18	1.92389	0.88575	2.52542e-13
TPX2	s22746	1	53BP1	3	104	0.642389	0.325498	0.0319177	0.78227	0.644556	0.579088	0.70569	1	1.0519e-26	1.26409	0.814424	1.07308e-13
TPX2	s22746	1	EdU	1	67	0.607459	0.246601	0.0301272	0.670646	0.302994	0.547309	0.66761	1	4.1111e-16	1.60209	0.859443	1.82058e-14
TPX2	s22746	1	EdU	2	53	0.639452	0.160096	0.0219908	0.664708	0.208345	0.595324	0.683579	1	3.58763e-18	0.960271	0.823099	2.57405e-05
TPX2	s22746	1	EdU	3	89	0.61264	0.213472	0.022628	0.664765	0.270183	0.567672	0.657609	1	7.64413e-23	1.36461	0.829934	2.55245e-14
TPX2	s22746	1	Morphology (Mitotic aberrations)	1	91	0.708324	0.308094	0.0322971	0.83964	0.502604	0.64416	0.772488	1	3.07758e-21	2.29247	0.918883	3.66175e-22
TPX2	s22746	1	Morphology (Mitotic aberrations)	2	64	0.590865	0.327986	0.0409983	0.722583	0.649937	0.508936	0.672793	1	8.35167e-15	1.73628	0.846062	1.13251e-11
TPX2	s22746	1	Morphology (Mitotic aberrations)	3	104	0.659187	0.330502	0.0324084	0.793265	0.512136	0.594913	0.723462	1	8.08539e-24	1.90149	0.875292	2.02092e-19
TPX2	s22746	1	p53	1	115	0.762945	0.312533	0.0291439	0.933299	0.340633	0.705211	0.820679	1	3.69408e-28	2.33409	0.909954	1.30954e-26
TPX2	s22746	1	p53	2	102	0.73392	0.317356	0.0314229	0.922419	0.48043	0.671585	0.796254	1	3.20334e-24	2.47081	0.911566	4.39132e-26
TPX2	s22746	1	p53	3	141	0.832002	0.281665	0.0237204	0.988142	0.212143	0.785105	0.878898	1	2.29807e-40	2.57974	0.926369	1.03207e-34
TPX2	s22746	1	γ-H2AX	1	67	0.395326	0.259684	0.0317255	0.328379	0.442877	0.331984	0.458668	1	1.40025e-15	1.34104	0.88114	2.39767e-13
TPX2	s22746	1	γ-H2AX	2	53	0.863186	0.15036	0.0206536	0.906114	0.159058	0.821741	0.90463	1	6.85771e-22	1.97268	0.824757	1.50749e-13
TPX2	s22746	1	γ-H2AX	3	89	0.737358	0.218426	0.0231531	0.797302	0.235597	0.691346	0.78337	1	3.01857e-27	0.784034	0.620736	6.06035e-07
TPX2	s22745	2	53BP1	1	164	0.304704	0.235436	0.0183845	0.236123	0.291372	0.268402	0.341007	1	5.8889e-41	0.70387	0.728787	1.7083e-08
TPX2	s22745	2	53BP1	2	189	0.585685	0.328276	0.0238786	0.6368	0.65508	0.538581	0.63279	1	8.99325e-48	0.813005	0.758377	3.33839e-11
TPX2	s22745	2	53BP1	3	213	0.579278	0.316461	0.0216836	0.643323	0.610432	0.536535	0.622021	1	8.38361e-54	1.06607	0.777196	5.44308e-20
TPX2	s22745	2	EdU	1	131	0.753207	0.167708	0.0146527	0.771012	0.111758	0.724219	0.782196	1	6.44312e-44	2.40245	0.939567	7.30261e-35
TPX2	s22745	2	EdU	2	165	0.723638	0.127871	0.00995477	0.768213	0.114368	0.703982	0.743294	1	2.82666e-58	1.64431	0.920547	3.4131e-36
TPX2	s22745	2	EdU	3	182	0.695118	0.172214	0.0127653	0.766078	0.198346	0.66993	0.720306	1	1.06459e-54	1.87101	0.894531	6.47505e-40
TPX2	s22745	2	Morphology (Mitotic aberrations)	1	164	0.870044	0.21672	0.016923	0.980267	0.147388	0.836627	0.903461	1	5.92938e-57	3.57169	0.96885	2.70488e-48
TPX2	s22745	2	Morphology (Mitotic aberrations)	2	189	0.767829	0.267261	0.0194403	0.899556	0.188006	0.729479	0.806178	1	7.90561e-52	2.81672	0.931938	1.86972e-48
TPX2	s22745	2	Morphology (Mitotic aberrations)	3	213	0.805964	0.270784	0.0185538	0.911533	0.123624	0.76939	0.842538	1	1.74708e-63	3.12132	0.940058	3.0045e-56
TPX2	s22745	2	p53	1	219	0.794967	0.29781	0.0201241	0.970285	0.3378	0.755304	0.83463	1	8.50748e-55	2.5612	0.929023	4.78245e-54
TPX2	s22745	2	p53	2	226	0.811732	0.300155	0.019966	0.984693	0.261655	0.772387	0.851076	1	1.70391e-58	2.77605	0.927929	1.8406e-57
TPX2	s22745	2	p53	3	293	0.889348	0.239431	0.0139877	0.99688	0.0919788	0.861818	0.916877	1	5.68563e-109	3.20477	0.945897	6.22673e-78
TPX2	s22745	2	γ-H2AX	1	131	0.330108	0.208522	0.0182186	0.282504	0.283154	0.294064	0.366151	1	2.45528e-30	1.31768	0.85999	7.90604e-23
TPX2	s22745	2	γ-H2AX	2	165	0.912972	0.107826	0.00839424	0.948209	0.0794637	0.896398	0.929547	1	9.01304e-76	2.13526	0.902205	3.92966e-44
TPX2	s22745	2	γ-H2AX	3	182	0.782303	0.151601	0.0112374	0.814531	0.188876	0.76013	0.804476	1	6.16315e-70	1.05953	0.666953	1.90786e-18
U2AF1	s14554	1	53BP1	1	781	0.247584	0.202019	0.00722881	0.175134	0.197284	0.233394	0.261774	1	1.55025e-191	0.596907	0.661979	3.4027e-29
U2AF1	s14554	1	53BP1	2	660	0.455677	0.30239	0.0117705	0.388273	0.571759	0.432565	0.478789	1	4.52053e-164	0.499489	0.65956	7.75229e-12
U2AF1	s14554	1	53BP1	3	750	0.48361	0.309354	0.011296	0.427403	0.611195	0.461434	0.505786	1	6.4051e-187	0.768222	0.705265	2.12226e-34
U2AF1	s14554	1	EdU	1	709	0.525025	0.287665	0.0108035	0.625743	0.502577	0.503815	0.546236	1	1.67828e-155	1.04812	0.807756	5.96648e-94
U2AF1	s14554	1	EdU	2	628	0.560773	0.261343	0.0104287	0.688264	0.371746	0.540294	0.581253	1	1.02241e-138	0.871376	0.803718	2.01529e-72
U2AF1	s14554	1	EdU	3	725	0.517871	0.280564	0.0104199	0.669416	0.511416	0.497414	0.538327	1	1.20264e-159	0.877292	0.785594	5.4398e-85
U2AF1	s14554	1	Morphology (Mitotic aberrations)	1	781	0.511993	0.315584	0.0112925	0.503665	0.572117	0.489826	0.53416	1	4.40604e-172	1.49362	0.840662	8.63958e-123
U2AF1	s14554	1	Morphology (Mitotic aberrations)	2	660	0.458092	0.309503	0.0120474	0.473171	0.587816	0.434436	0.481748	1	5.03231e-145	1.17918	0.772239	3.87672e-61
U2AF1	s14554	1	Morphology (Mitotic aberrations)	3	750	0.449724	0.339077	0.0123813	0.432502	0.635129	0.425417	0.47403	1	1.93878e-164	1.23522	0.751044	4.30985e-70
U2AF1	s14554	1	p53	1	818	0.355014	0.281899	0.00985638	0.247074	0.326779	0.335667	0.374361	1	5.01915e-186	0.85484	0.771602	1.15382e-79
U2AF1	s14554	1	p53	2	916	0.338148	0.277291	0.00916196	0.228399	0.297553	0.320168	0.356129	1	1.69291e-208	0.698972	0.76323	3.50775e-76
U2AF1	s14554	1	p53	3	1077	0.522159	0.309021	0.00941628	0.45574	0.556011	0.503683	0.540636	1	4.14955e-250	1.38297	0.846354	6.22719e-179
U2AF1	s14554	1	γ-H2AX	1	709	0.241272	0.20404	0.00766289	0.165767	0.280479	0.226227	0.256317	1	8.51288e-157	0.881977	0.711845	5.70497e-50
U2AF1	s14554	1	γ-H2AX	2	628	0.851052	0.14629	0.00583761	0.898077	0.181879	0.839588	0.862516	1	1.59069e-254	1.2347	0.80726	3.64648e-89
U2AF1	s14554	1	γ-H2AX	3	725	0.802903	0.151403	0.00562296	0.828985	0.164837	0.791863	0.813942	1	1.67939e-266	0.782324	0.702095	3.25786e-45
U2AF1	s14553	2	53BP1	1	596	0.239887	0.217609	0.00891362	0.150846	0.192048	0.222381	0.257393	1	1.98327e-146	0.519444	0.607843	6.75488e-12
U2AF1	s14553	2	53BP1	2	838	0.431398	0.301395	0.0104115	0.340481	0.542507	0.410962	0.451834	1	1.47645e-208	0.454156	0.634207	1.92757e-11
U2AF1	s14553	2	53BP1	3	616	0.540232	0.32925	0.0132659	0.521912	0.65819	0.51418	0.566284	1	3.9562e-153	0.932656	0.733453	1.12203e-37
U2AF1	s14553	2	EdU	1	488	0.495662	0.248396	0.0112444	0.595211	0.406059	0.473569	0.517756	1	2.07199e-107	0.955966	0.787563	3.11011e-53
U2AF1	s14553	2	EdU	2	757	0.526524	0.25068	0.00911112	0.667564	0.424248	0.508638	0.54441	1	5.57631e-166	0.742991	0.774457	4.90162e-69
U2AF1	s14553	2	EdU	3	550	0.559068	0.225604	0.00961979	0.673923	0.355574	0.540172	0.577965	1	5.32056e-128	1.11663	0.812235	4.87408e-74
U2AF1	s14553	2	Morphology (Mitotic aberrations)	1	596	0.470752	0.278714	0.0114166	0.474675	0.439131	0.448331	0.493174	1	9.0413e-132	1.41027	0.849171	1.11146e-92
U2AF1	s14553	2	Morphology (Mitotic aberrations)	2	838	0.361181	0.284848	0.00983992	0.299968	0.524541	0.341867	0.380495	1	4.32042e-184	0.850451	0.706778	4.30013e-43
U2AF1	s14553	2	Morphology (Mitotic aberrations)	3	616	0.368905	0.276683	0.0111479	0.326209	0.480547	0.347012	0.390797	1	3.05807e-135	1.08313	0.739319	4.02515e-53
U2AF1	s14553	2	p53	1	689	0.319027	0.244996	0.00933359	0.225883	0.303871	0.300701	0.337352	1	8.28849e-157	0.792767	0.775236	2.15469e-69
U2AF1	s14553	2	p53	2	620	0.338605	0.257559	0.0103438	0.245959	0.329613	0.318291	0.358918	1	1.4711e-141	0.786135	0.782056	9.06375e-66
U2AF1	s14553	2	p53	3	955	0.554558	0.320647	0.0103759	0.552993	0.632038	0.534196	0.57492	1	1.32095e-221	1.44972	0.849266	1.56526e-158
U2AF1	s14553	2	γ-H2AX	1	488	0.189842	0.183594	0.00831091	0.136266	0.209553	0.173512	0.206172	1	9.73537e-108	0.577536	0.637559	2.16406e-16
U2AF1	s14553	2	γ-H2AX	2	757	0.7571	0.165445	0.00601318	0.775181	0.229093	0.745295	0.768905	1	3.42645e-259	0.550811	0.653837	1.25425e-27
U2AF1	s14553	2	γ-H2AX	3	550	0.772628	0.164863	0.00702976	0.795533	0.211684	0.75882	0.786437	1	6.26389e-189	0.674237	0.654757	4.10926e-25
USPL1	s19904	1	53BP1	1	549	0.494176	0.315592	0.0134691	0.4346	0.64092	0.467719	0.520633	1	5.71845e-135	1.44789	0.849327	5.1554e-89
USPL1	s19904	1	53BP1	2	162	0.762482	0.304692	0.0239389	0.910108	0.396649	0.715207	0.809756	1	4.2299e-41	1.52485	0.868369	3.44555e-25
USPL1	s19904	1	53BP1	3	193	0.704687	0.293868	0.021153	0.825352	0.536832	0.662965	0.74641	1	5.45577e-49	1.57178	0.870101	1.48456e-32
USPL1	s19904	1	EdU	1	445	0.607943	0.146238	0.00693236	0.645716	0.123091	0.594319	0.621567	1	1.96397e-129	1.6841	0.887853	9.76664e-88
USPL1	s19904	1	EdU	2	124	0.621747	0.146587	0.0131639	0.667615	0.141456	0.59569	0.647804	1	1.23374e-37	1.0288	0.824807	7.63595e-12
USPL1	s19904	1	EdU	3	163	0.650247	0.143047	0.0112043	0.688273	0.129972	0.628122	0.672373	1	5.75008e-51	1.77527	0.8738	9.1222e-33
USPL1	s19904	1	Morphology (Mitotic aberrations)	1	549	0.437661	0.287292	0.0122613	0.406634	0.490755	0.413576	0.461746	1	6.9001e-122	1.2186	0.819322	1.63201e-68
USPL1	s19904	1	Morphology (Mitotic aberrations)	2	162	0.472826	0.245086	0.0192557	0.473131	0.380141	0.434799	0.510852	1	2.55881e-36	1.58333	0.854268	1.28143e-29
USPL1	s19904	1	Morphology (Mitotic aberrations)	3	193	0.427519	0.276502	0.019903	0.409417	0.470177	0.388262	0.466776	1	8.26326e-44	1.30718	0.819986	7.2142e-29
USPL1	s19904	1	p53	1	230	0.479165	0.331231	0.0218407	0.394341	0.648874	0.436131	0.5222	1	5.02238e-53	1.17701	0.822949	6.71845e-30
USPL1	s19904	1	p53	2	220	0.49333	0.333539	0.0224872	0.44905	0.611838	0.449011	0.537649	1	7.8816e-51	1.30892	0.812026	1.47436e-30
USPL1	s19904	1	p53	3	678	0.800872	0.270957	0.010406	0.952389	0.315078	0.78044	0.821304	1	4.61036e-169	2.7057	0.939869	7.07233e-175
USPL1	s19904	1	γ-H2AX	1	445	0.255018	0.211411	0.0100218	0.172554	0.275095	0.235322	0.274714	1	1.78204e-98	0.924401	0.751366	1.40857e-40
USPL1	s19904	1	γ-H2AX	2	124	0.765402	0.169835	0.0152516	0.80368	0.235206	0.735213	0.795592	1	1.12684e-43	1.20885	0.669415	1.00646e-16
USPL1	s19904	1	γ-H2AX	3	163	0.808579	0.166669	0.0130545	0.870905	0.170796	0.7828	0.834358	1	3.49662e-60	1.12101	0.714453	1.27693e-19
USPL1	s19905	2	53BP1	1	583	0.398706	0.268435	0.0111175	0.315887	0.413445	0.376871	0.420542	1	2.90315e-143	1.21091	0.832997	4.4757e-86
USPL1	s19905	2	53BP1	2	404	0.533057	0.328685	0.0163527	0.517297	0.671582	0.50091	0.565204	1	4.09942e-101	0.688071	0.71682	3.12432e-15
USPL1	s19905	2	53BP1	3	343	0.552973	0.316334	0.0170804	0.55373	0.615533	0.519377	0.586569	1	4.54413e-86	1.02795	0.760189	1.46748e-29
USPL1	s19905	2	EdU	1	496	0.540144	0.19866	0.0089201	0.624222	0.246459	0.522618	0.55767	1	9.26476e-115	1.2338	0.830206	2.39934e-70
USPL1	s19905	2	EdU	2	366	0.547389	0.213394	0.0111543	0.625131	0.304373	0.525454	0.569323	1	4.2763e-83	0.766946	0.763442	5.30386e-24
USPL1	s19905	2	EdU	3	300	0.55343	0.21747	0.0125556	0.635421	0.321062	0.528721	0.578138	1	1.17999e-67	1.16184	0.791563	1.10495e-37
USPL1	s19905	2	Morphology (Mitotic aberrations)	1	583	0.461772	0.281447	0.0116564	0.421917	0.486933	0.438878	0.484666	1	1.58171e-134	1.3622	0.859621	6.72678e-95
USPL1	s19905	2	Morphology (Mitotic aberrations)	2	404	0.482079	0.278531	0.0138574	0.494027	0.477763	0.454837	0.509321	1	2.32002e-89	1.41057	0.824585	2.10184e-57
USPL1	s19905	2	Morphology (Mitotic aberrations)	3	343	0.445988	0.292822	0.0158109	0.442634	0.536464	0.414889	0.477086	1	3.62923e-76	1.40589	0.800501	2.54943e-48
USPL1	s19905	2	p53	1	437	0.363502	0.260867	0.012479	0.279539	0.304907	0.338976	0.388029	1	4.65257e-100	0.876741	0.813957	7.11252e-53
USPL1	s19905	2	p53	2	256	0.332201	0.28299	0.0176869	0.201881	0.314652	0.29737	0.367032	1	1.75053e-59	0.753269	0.760801	5.4591e-24
USPL1	s19905	2	p53	3	798	0.584127	0.30282	0.0107197	0.568415	0.574182	0.563085	0.605169	1	1.44177e-187	1.6349	0.885911	3.03897e-162
USPL1	s19905	2	γ-H2AX	1	496	0.211034	0.203373	0.00913173	0.145029	0.229252	0.193093	0.228976	1	1.39436e-109	0.665289	0.668354	3.15948e-22
USPL1	s19905	2	γ-H2AX	2	366	0.78867	0.164234	0.00858464	0.817128	0.219904	0.771788	0.805551	1	1.87657e-131	1.00454	0.705686	7.13736e-36
USPL1	s19905	2	γ-H2AX	3	300	0.79846	0.168751	0.00974284	0.849657	0.17883	0.779287	0.817634	1	1.84821e-107	0.964906	0.699039	6.58621e-27
WEE1	s21	1	53BP1	1	117	0.498907	0.341873	0.0316062	0.489932	0.705518	0.436307	0.561507	1	1.81186e-29	1.26712	0.790395	2.27083e-12
WEE1	s21	1	53BP1	2	116	0.705136	0.344979	0.0320305	0.891999	0.638527	0.64169	0.768582	1	1.16417e-29	1.38714	0.808318	1.17317e-14
WEE1	s21	1	53BP1	3	156	0.706272	0.330363	0.0264502	0.884226	0.578891	0.654023	0.758521	1	1.24171e-39	1.4133	0.834012	8.29381e-22
WEE1	s21	1	EdU	1	76	0.580165	0.176281	0.0202209	0.621389	0.209018	0.539883	0.620447	1	1.304e-21	1.65753	0.856606	1.38123e-15
WEE1	s21	1	EdU	2	83	0.636099	0.166886	0.0183181	0.680849	0.13029	0.599659	0.67254	1	9.09542e-27	1.04435	0.834344	4.31901e-09
WEE1	s21	1	EdU	3	129	0.616896	0.152778	0.0134513	0.655009	0.14527	0.59028	0.643512	1	5.17689e-39	1.59202	0.838513	9.00277e-22
WEE1	s21	1	Morphology (Mitotic aberrations)	1	117	0.582339	0.292246	0.0270182	0.636532	0.466899	0.528826	0.635852	1	3.04632e-28	1.82213	0.907107	7.10924e-26
WEE1	s21	1	Morphology (Mitotic aberrations)	2	116	0.597156	0.282529	0.0262322	0.648018	0.464692	0.545195	0.649116	1	1.08293e-26	1.9136	0.888827	5.33169e-25
WEE1	s21	1	Morphology (Mitotic aberrations)	3	156	0.495632	0.289882	0.0232091	0.513823	0.531241	0.449785	0.541479	1	5.24013e-35	1.50942	0.851493	5.04984e-27
WEE1	s21	1	p53	1	152	0.66194	0.344385	0.0279333	0.792031	0.670761	0.60675	0.717131	1	2.02135e-35	1.7926	0.86843	2.57545e-27
WEE1	s21	1	p53	2	139	0.715735	0.3189	0.0270487	0.836289	0.474718	0.662251	0.769218	1	8.88101e-33	2.32538	0.910684	3.87432e-33
WEE1	s21	1	p53	3	213	0.803728	0.289852	0.0198603	0.955262	0.266533	0.764579	0.842877	1	3.76367e-53	2.45043	0.925115	2.7955e-51
WEE1	s21	1	γ-H2AX	1	76	0.676006	0.330105	0.0378657	0.854813	0.468094	0.600574	0.751438	1	7.54307e-18	2.24995	0.894929	2.24215e-16
WEE1	s21	1	γ-H2AX	2	83	0.882557	0.118466	0.0130034	0.9	0.16952	0.85669	0.908425	1	2.86113e-36	2.20375	0.855941	1.17561e-22
WEE1	s21	1	γ-H2AX	3	129	0.850972	0.126289	0.0111192	0.899999	0.1	0.828971	0.872973	1	2.28204e-54	1.44006	0.778087	2.71725e-22
WEE1	s22	2	53BP1	1	344	0.342955	0.311624	0.0168016	0.200322	0.377659	0.309907	0.376002	1	5.98824e-85	0.765446	0.670847	1.39581e-12
WEE1	s22	2	53BP1	2	483	0.542646	0.350975	0.0159699	0.51648	0.730589	0.511266	0.574025	1	1.1494e-120	0.720596	0.703412	5.27254e-17
WEE1	s22	2	53BP1	3	449	0.478481	0.330797	0.0156113	0.366512	0.653689	0.4478	0.509161	1	6.90932e-112	0.734522	0.675203	5.47081e-17
WEE1	s22	2	EdU	1	184	0.507512	0.24029	0.0177144	0.608357	0.257714	0.472562	0.542463	1	5.05888e-41	1.10179	0.795414	8.05666e-24
WEE1	s22	2	EdU	2	366	0.493959	0.268846	0.0140528	0.637368	0.456491	0.466325	0.521594	1	9.58972e-81	0.519944	0.721966	2.20883e-17
WEE1	s22	2	EdU	3	341	0.440171	0.269209	0.0145785	0.596667	0.500265	0.411496	0.468847	1	2.72002e-75	0.653741	0.690368	2.82591e-21
WEE1	s22	2	Morphology (Mitotic aberrations)	1	344	0.497136	0.295752	0.0159459	0.495424	0.511692	0.465772	0.5285	1	1.08366e-77	1.3709	0.860111	3.49702e-52
WEE1	s22	2	Morphology (Mitotic aberrations)	2	483	0.451542	0.314691	0.0143189	0.478628	0.605764	0.423407	0.479677	1	1.73282e-106	1.16344	0.779312	2.44452e-50
WEE1	s22	2	Morphology (Mitotic aberrations)	3	449	0.406248	0.324657	0.0153215	0.33781	0.579314	0.376137	0.436359	1	7.25262e-99	1.12514	0.761287	5.06356e-49
WEE1	s22	2	p53	1	442	0.488146	0.363805	0.0173045	0.399649	0.777204	0.454136	0.522155	1	5.03511e-101	1.11972	0.788134	1.90335e-45
WEE1	s22	2	p53	2	454	0.542676	0.374025	0.0175539	0.531459	0.805615	0.508179	0.577173	1	3.17031e-104	1.32375	0.81158	1.62267e-58
WEE1	s22	2	p53	3	553	0.735727	0.319681	0.0135942	0.924498	0.528659	0.709024	0.76243	1	2.35857e-131	2.07814	0.916182	5.35252e-125
WEE1	s22	2	γ-H2AX	1	184	0.445581	0.324897	0.0239517	0.38761	0.645125	0.398324	0.492838	1	2.74688e-42	1.37248	0.834308	2.98082e-25
WEE1	s22	2	γ-H2AX	2	366	0.809178	0.171504	0.00896468	0.86982	0.211519	0.791549	0.826807	1	1.31942e-132	1.09876	0.737824	1.06575e-41
WEE1	s22	2	γ-H2AX	3	341	0.806203	0.159095	0.00861548	0.844861	0.18331	0.789256	0.823149	1	9.78949e-124	0.99479	0.706344	2.29276e-31
